# Supplementary material for: Mathematical description data: Spin-resolved electron transport in nanoscale heterojunctions: Theory and applications
Source: Data Brief. 2020 Sep 1;32:106233. doi: 10.1016/j.dib.2020.106233 (PMC7494667; doi:10.1016/j.dib.2020.106233)
Supplement: Supplementary file 2 [file mmc2.zip]

Archive with 2 entries (2 files):
- data builder for Fig2 in DiB_V1.nb
- data builder for Fig2.pdf
