# Supplementary material for: Mathematical description data: Spin-resolved electron transport in nanoscale heterojunctions: Theory and applications
Source: Data Brief. 2020 Sep 1;32:106233. doi: 10.1016/j.dib.2020.106233 (PMC7494667; doi:10.1016/j.dib.2020.106233)
Supplement: Supplementary file 2 [file mmc2.zip › data builder for Fig2 in DiB_V1.nb]

(* Content-type: application/vnd.wolfram.mathematica *)

(*** Wolfram Notebook File ***)
(* http://www.wolfram.com/nb *)

(* CreatedBy='Mathematica 11.3' *)

(*CacheID: 234*)
(* Internal cache information:
NotebookFileLineBreakTest
NotebookFileLineBreakTest
NotebookDataPosition[       158,          7]
NotebookDataLength[    181510,       3713]
NotebookOptionsPosition[    178033,       3655]
NotebookOutlinePosition[    178404,       3671]
CellTagsIndexPosition[    178361,       3668]
WindowFrame->Normal*)

(* Beginning of Notebook Content *)
Notebook[{
Cell[BoxData[
 RowBox[{
  RowBox[{"(*", " ", 
   RowBox[{"DATA", " ", "BUILDER", " ", "FOR", " ", "FIG", " ", "2", " ", 
    RowBox[{"in", " ", "[", 
     RowBox[{
      RowBox[{"Useinov", " ", "et", " ", "al"}], ",", " ", 
      RowBox[{"Data", " ", "in", " ", "Brief"}], ",", " ", 
      RowBox[{"Available", " ", 
       RowBox[{"online", ":", 
        RowBox[{"1", " ", 
         RowBox[{"Sept", ".", 
          RowBox[{"(", "2020", ")"}]}]}]}]}], ",", 
      RowBox[{"pp", ".", "106233"}], ",", 
      RowBox[{
       RowBox[{"https", ":"}], "//", 
       RowBox[{
        RowBox[{
         RowBox[{
          RowBox[{"doi", ".", "org"}], "/", "10.1016"}], "/", 
         RowBox[{"j", ".", "jmmm"}]}], ".2020", ".166729"}]}]}], "]"}]}], 
   "*)"}], " ", "\[IndentingNewLine]", "\[IndentingNewLine]", 
  RowBox[{"(*", 
   RowBox[{
    RowBox[{"Erts", " ", 
     RowBox[{"data", ":", " ", 
      RowBox[{"D", ".", "Erts"}]}]}], ",", 
    RowBox[{"et", " ", 
     RowBox[{"al", "."}]}], ",", 
    RowBox[{
     RowBox[{"Phys", ".", "Rev", ".", "B"}], " ", "61", 
     RowBox[{"(", "2000", ")"}], " ", "12725"}], "\[Dash]", "12727", ",", 
    "  ", 
    RowBox[{"data", " ", "is", " ", 
     RowBox[{"{", 
      RowBox[{
       RowBox[{"a", "^", "2"}], " ", "vs", " ", "Conductance"}], " ", 
      "}"}]}]}], "*)"}]}]], "Input",
 CellChangeTimes->{{3.772499818594675*^9, 3.7724998249632215`*^9}, {
  3.8080817587644434`*^9, 3.808081760634367*^9}, {3.808083004257576*^9, 
  3.808083017515993*^9}, {3.808102949455412*^9, 3.808102967174264*^9}, {
  3.8081052718240194`*^9, 3.808105339158348*^9}},
 CellLabel->"In[1]:=",ExpressionUUID->"56bf1f26-a97b-442a-9d16-6416fd849c85"],

Cell[BoxData[
 RowBox[{
  RowBox[{"Exp1", "=", 
   RowBox[{"{", 
    RowBox[{
     RowBox[{"{", 
      RowBox[{"0.265878877`", ",", "0.000658598368`"}], "}"}], ",", 
     RowBox[{"{", 
      RowBox[{"0.576070901`", ",", "0.00106388967`"}], "}"}], ",", 
     RowBox[{"{", 
      RowBox[{"0.753323486`", ",", "0.00146918097`"}], "}"}], ",", 
     RowBox[{"{", 
      RowBox[{"1.01920236`", ",", "0.00192513369`"}], "}"}], ",", 
     RowBox[{"{", 
      RowBox[{"1.28508124`", ",", "0.00265128061`"}], "}"}], ",", 
     RowBox[{"{", 
      RowBox[{"3.19054653`", ",", "0.00808893892`"}], "}"}], ",", 
     RowBox[{"{", 
      RowBox[{"4.16543575`", ",", "0.00788629327`"}], "}"}], ",", 
     RowBox[{"{", 
      RowBox[{"4.47562777`", ",", "0.00776808331`"}], "}"}], ",", 
     RowBox[{"{", 
      RowBox[{"4.80797637`", ",", "0.00846045595`"}], "}"}], ",", 
     RowBox[{"{", 
      RowBox[{"5.53914328`", ",", "0.00817337461`"}], "}"}], ",", 
     RowBox[{"{", 
      RowBox[{"5.2732644`", ",", "0.00923726428`"}], "}"}], ",", 
     RowBox[{"{", 
      RowBox[{"5.07385524`", ",", "0.00981142696`"}], "}"}], ",", 
     RowBox[{"{", 
      RowBox[{"5.71639586`", ",", "0.00952434562`"}], "}"}], ",", 
     RowBox[{"{", 
      RowBox[{"5.71639586`", ",", "0.0102167183`"}], "}"}], ",", 
     RowBox[{"{", 
      RowBox[{"5.38404727`", ",", "0.0109766395`"}], "}"}], ",", 
     RowBox[{"{", 
      RowBox[{"7.0901034`", ",", "0.0109090909`"}], "}"}], ",", 
     RowBox[{"{", 
      RowBox[{"5.98227474`", ",", "0.0121587391`"}], "}"}], ",", 
     RowBox[{"{", 
      RowBox[{"6.02658789`", ",", "0.0121249648`"}], "}"}], ",", 
     RowBox[{"{", 
      RowBox[{"6.97932053`", ",", "0.0122094005`"}], "}"}], ",", 
     RowBox[{"{", 
      RowBox[{"7.73264402`", ",", "0.0121249648`"}], "}"}], ",", 
     RowBox[{"{", 
      RowBox[{"9.54948301`", ",", "0.0120743034`"}], "}"}], ",", 
     RowBox[{"{", 
      RowBox[{"10.4579025`", ",", "0.0122094005`"}], "}"}], ",", 
     RowBox[{"{", 
      RowBox[{"6.93500739`", ",", "0.0131044188`"}], "}"}], ",", 
     RowBox[{"{", 
      RowBox[{"7.95420975`", ",", "0.0129355474`"}], "}"}], ",", 
     RowBox[{"{", 
      RowBox[{"8.53028065`", ",", "0.0129355474`"}], "}"}], ",", 
     RowBox[{"{", 
      RowBox[{"9.394387`", ",", "0.0131381931`"}], "}"}], ",", 
     RowBox[{"{", 
      RowBox[{"10.0812408`", ",", "0.0132226288`"}], "}"}], ",", 
     RowBox[{"{", 
      RowBox[{"10.7680945`", ",", "0.0131044188`"}], "}"}], ",", 
     RowBox[{"{", 
      RowBox[{"11.4771049`", ",", "0.0131381931`"}], "}"}], ",", 
     RowBox[{"{", 
      RowBox[{"11.8537666`", ",", "0.0129017731`"}], "}"}], ",", 
     RowBox[{"{", 
      RowBox[{"6.55834564`", ",", "0.0146918097`"}], "}"}], ",", 
     RowBox[{"{", 
      RowBox[{"7.51107829`", ",", "0.0146411483`"}], "}"}], ",", 
     RowBox[{"{", 
      RowBox[{"8.06499261`", ",", "0.0142020827`"}], "}"}], ",", 
     RowBox[{"{", 
      RowBox[{"9.0620384`", ",", "0.0142696313`"}], "}"}], ",", 
     RowBox[{"{", 
      RowBox[{"10.3028065`", ",", "0.0139994371`"}], "}"}], ",", 
     RowBox[{"{", 
      RowBox[{"10.2363368`", ",", "0.0146411483`"}], "}"}], ",", 
     RowBox[{"{", 
      RowBox[{"10.6794682`", ",", "0.0221559246`"}], "}"}], ",", 
     RowBox[{"{", 
      RowBox[{"15.5760709`", ",", "0.0224092316`"}], "}"}], ",", 
     RowBox[{"{", 
      RowBox[{"16.4401773`", ",", "0.0223247959`"}], "}"}], ",", 
     RowBox[{"{", 
      RowBox[{"17.0827179`", ",", "0.0223247959`"}], "}"}], ",", 
     RowBox[{"{", 
      RowBox[{"17.6587888`", ",", "0.0221559246`"}], "}"}], ",", 
     RowBox[{"{", 
      RowBox[{"10.7237814`", ",", "0.0227469744`"}], "}"}], ",", 
     RowBox[{"{", 
      RowBox[{"10.5243722`", ",", "0.0234224599`"}], "}"}], ",", 
     RowBox[{"{", 
      RowBox[{"12.9172821`", ",", "0.02318604`"}], "}"}], ",", 
     RowBox[{"{", 
      RowBox[{"13.5155096`", ",", "0.0231016043`"}], "}"}], ",", 
     RowBox[{"{", 
      RowBox[{"15", ",", "0.02318604`"}], "}"}], ",", 
     RowBox[{"{", 
      RowBox[{"11.4327917`", ",", "0.0241486068`"}], "}"}], ",", 
     RowBox[{"{", 
      RowBox[{"16.3958641`", ",", "0.0240810583`"}], "}"}], ",", 
     RowBox[{"{", 
      RowBox[{"17.7252585`", ",", "0.0241148325`"}], "}"}], ",", 
     RowBox[{"{", 
      RowBox[{"18.6779911`", ",", "0.0241486068`"}], "}"}], ",", 
     RowBox[{"{", 
      RowBox[{"16.7060561`", ",", "0.0251280608`"}], "}"}], ",", 
     RowBox[{"{", 
      RowBox[{"19.0546529`", ",", "0.0251787222`"}], "}"}], ",", 
     RowBox[{"{", 
      RowBox[{"20.7163959`", ",", "0.0251280608`"}], "}"}], ",", 
     RowBox[{"{", 
      RowBox[{"17.0827179`", ",", "0.0266816775`"}], "}"}], ",", 
     RowBox[{"{", 
      RowBox[{"17.8360414`", ",", "0.0262763862`"}], "}"}], ",", 
     RowBox[{"{", 
      RowBox[{"18.1905465`", ",", "0.0264283704`"}], "}"}], ",", 
     RowBox[{"{", 
      RowBox[{"18.633678`", ",", "0.0261919505`"}], "}"}], ",", 
     RowBox[{"{", 
      RowBox[{"19.4756278`", ",", "0.0261412891`"}], "}"}], ",", 
     RowBox[{"{", 
      RowBox[{"20.3840473`", ",", "0.0261919505`"}], "}"}], ",", 
     RowBox[{"{", 
      RowBox[{"18.3677991`", ",", "0.0271545173`"}], "}"}], ",", 
     RowBox[{"{", 
      RowBox[{"21.070901`", ",", "0.0272051787`"}], "}"}], ",", 
     RowBox[{"{", 
      RowBox[{"19.5420975`", ",", "0.02772868`"}], "}"}], ",", 
     RowBox[{"{", 
      RowBox[{"15.9084195`", ",", "0.0285054883`"}], "}"}], ",", 
     RowBox[{"{", 
      RowBox[{"17.2378139`", ",", "0.0285054883`"}], "}"}], ",", 
     RowBox[{"{", 
      RowBox[{"17.6587888`", ",", "0.028100197`"}], "}"}], ",", 
     RowBox[{"{", 
      RowBox[{"18.4121123`", ",", "0.028218407`"}], "}"}], ",", 
     RowBox[{"{", 
      RowBox[{"19.4313146`", ",", "0.0276442443`"}], "}"}], ",", 
     RowBox[{"{", 
      RowBox[{"21.1373708`", ",", "0.0271545173`"}], "}"}], ",", 
     RowBox[{"{", 
      RowBox[{"19.7415066`", ",", "0.0283872784`"}], "}"}], ",", 
     RowBox[{"{", 
      RowBox[{"22.5332349`", ",", "0.0281339713`"}], "}"}], ",", 
     RowBox[{"{", 
      RowBox[{"20.450517`", ",", "0.0290289896`"}], "}"}], ",", 
     RowBox[{"{", 
      RowBox[{"22.88774`", ",", "0.0291471995`"}], "}"}], ",", 
     RowBox[{"{", 
      RowBox[{"17.4593796`", ",", "0.0310723332`"}], "}"}], ",", 
     RowBox[{"{", 
      RowBox[{"19.5864106`", ",", "0.0301266535`"}], "}"}], ",", 
     RowBox[{"{", 
      RowBox[{"21.4032496`", ",", "0.0302110892`"}], "}"}], ",", 
     RowBox[{"{", 
      RowBox[{"23.5967504`", ",", "0.0302110892`"}], "}"}], ",", 
     RowBox[{"{", 
      RowBox[{"18.0354505`", ",", "0.0327779341`"}], "}"}], ",", 
     RowBox[{"{", 
      RowBox[{"18.94387`", ",", "0.0326597242`"}], "}"}], ",", 
     RowBox[{"{", 
      RowBox[{"19.8079764`", ",", "0.0318829158`"}], "}"}], ",", 
     RowBox[{"{", 
      RowBox[{"20.915805`", ",", "0.0320855615`"}], "}"}], ",", 
     RowBox[{"{", 
      RowBox[{"21.9350074`", ",", "0.0313425274`"}], "}"}], ",", 
     RowBox[{"{", 
      RowBox[{"22.88774`", ",", "0.0314776245`"}], "}"}], ",", 
     RowBox[{"{", 
      RowBox[{"26.6322009`", ",", "0.0301266535`"}], "}"}], ",", 
     RowBox[{"{", 
      RowBox[{"27.6514032`", ",", "0.0310216718`"}], "}"}], ",", 
     RowBox[{"{", 
      RowBox[{"28.8257016`", ",", "0.0310216718`"}], "}"}], ",", 
     RowBox[{"{", 
      RowBox[{"24.1728213`", ",", "0.0334703068`"}], "}"}], ",", 
     RowBox[{"{", 
      RowBox[{"27.5849335`", ",", "0.0334703068`"}], "}"}], ",", 
     RowBox[{"{", 
      RowBox[{"27.0974889`", ",", "0.0341626794`"}], "}"}], ",", 
     RowBox[{"{", 
      RowBox[{"27.6292467`", ",", "0.034112018`"}], "}"}], ",", 
     RowBox[{"{", 
      RowBox[{"28.5376662`", ",", "0.034112018`"}], "}"}], ",", 
     RowBox[{"{", 
      RowBox[{"29.7784343`", ",", "0.034112018`"}], "}"}], ",", 
     RowBox[{"{", 
      RowBox[{"32.0162482`", ",", "0.0350576977`"}], "}"}], ",", 
     RowBox[{"{", 
      RowBox[{"22.0901034`", ",", "0.036070926`"}], "}"}], ",", 
     RowBox[{"{", 
      RowBox[{"23.1979321`", ",", "0.0361047003`"}], "}"}], ",", 
     RowBox[{"{", 
      RowBox[{"28.5376662`", ",", "0.035699409`"}], "}"}], ",", 
     RowBox[{"{", 
      RowBox[{"28.1610044`", ",", "0.0361553617`"}], "}"}], ",", 
     RowBox[{"{", 
      RowBox[{"29.8227474`", ",", "0.0361047003`"}], "}"}], ",", 
     RowBox[{"{", 
      RowBox[{"22.2895126`", ",", "0.0367632986`"}], "}"}], ",", 
     RowBox[{"{", 
      RowBox[{"22.3559823`", ",", "0.0377765269`"}], "}"}], ",", 
     RowBox[{"{", 
      RowBox[{"25.8124077`", ",", "0.0371685899`"}], "}"}], ",", 
     RowBox[{"{", 
      RowBox[{"26.8759232`", ",", "0.0372023642`"}], "}"}], ",", 
     RowBox[{"{", 
      RowBox[{"28.3161004`", ",", "0.0377765269`"}], "}"}], ",", 
     RowBox[{"{", 
      RowBox[{"27.3190547`", ",", "0.0380973825`"}], "}"}], ",", 
     RowBox[{"{", 
      RowBox[{"27.7400295`", ",", "0.0387053194`"}], "}"}], ",", 
     RowBox[{"{", 
      RowBox[{"37.1787297`", ",", "0.0381480439`"}], "}"}], ",", 
     RowBox[{"{", 
      RowBox[{"28.3825702`", ",", "0.0395665635`"}], "}"}], ",", 
     RowBox[{"{", 
      RowBox[{"27.2082718`", ",", "0.0400562905`"}], "}"}], ",", 
     RowBox[{"{", 
      RowBox[{"28.5376662`", ",", "0.0403771461`"}], "}"}], ",", 
     RowBox[{"{", 
      RowBox[{"38.042836`", ",", "0.0400225162`"}], "}"}], ",", 
     RowBox[{"{", 
      RowBox[{"41.1890694`", ",", "0.0400562905`"}], "}"}], ",", 
     RowBox[{"{", 
      RowBox[{"27.4298375`", ",", "0.0411539544`"}], "}"}], ",", 
     RowBox[{"{", 
      RowBox[{"28.4268833`", ",", "0.0411201801`"}], "}"}], ",", 
     RowBox[{"{", 
      RowBox[{"26.7208272`", ",", "0.0421334084`"}], "}"}], ",", 
     RowBox[{"{", 
      RowBox[{"28.493353`", ",", "0.0421671827`"}], "}"}], ",", 
     RowBox[{"{", 
      RowBox[{"44.3353028`", ",", "0.0421671827`"}], "}"}], ",", 
     RowBox[{"{", 
      RowBox[{"28.4268833`", ",", "0.0430284267`"}], "}"}], ",", 
     RowBox[{"{", 
      RowBox[{"29.7784343`", ",", "0.043062201`"}], "}"}], ",", 
     RowBox[{"{", 
      RowBox[{"29.8227474`", ",", "0.0447340276`"}], "}"}], ",", 
     RowBox[{"{", 
      RowBox[{"31.4180207`", ",", "0.0449366732`"}], "}"}], ",", 
     RowBox[{"{", 
      RowBox[{"32.0605613`", ",", "0.0454264002`"}], "}"}], ",", 
     RowBox[{"{", 
      RowBox[{"32.5923191`", ",", "0.0451393189`"}], "}"}], ",", 
     RowBox[{"{", 
      RowBox[{"34.9409158`", ",", "0.0453419645`"}], "}"}], ",", 
     RowBox[{"{", 
      RowBox[{"32.1713442`", ",", "0.0462369828`"}], "}"}], ",", 
     RowBox[{"{", 
      RowBox[{"32.6587888`", ",", "0.0464058542`"}], "}"}], ",", 
     RowBox[{"{", 
      RowBox[{"33.3456425`", ",", "0.0461525471`"}], "}"}], ",", 
     RowBox[{"{", 
      RowBox[{"34.8966027`", ",", "0.0453419645`"}], "}"}], ",", 
     RowBox[{"{", 
      RowBox[{"44.3353028`", ",", "0.0461863214`"}], "}"}], ",", 
     RowBox[{"{", 
      RowBox[{"41.0339734`", ",", "0.0481452294`"}], "}"}], ",", 
     RowBox[{"{", 
      RowBox[{"46.5731167`", ",", "0.0481790037`"}], "}"}], ",", 
     RowBox[{"{", 
      RowBox[{"52.0236337`", ",", "0.0481452294`"}], "}"}], ",", 
     RowBox[{"{", 
      RowBox[{"52.7104874`", ",", "0.0508302843`"}], "}"}], ",", 
     RowBox[{"{", 
      RowBox[{"6.93500739`", ",", "0.0136279201`"}], "}"}], ",", 
     RowBox[{"{", 
      RowBox[{"7.75480059`", ",", "0.013374613`"}], "}"}], ",", 
     RowBox[{"{", 
      RowBox[{"4.98522895`", ",", "0.00790318041`"}], "}"}], ",", 
     RowBox[{"{", 
      RowBox[{"0.64254062`", ",", "0.00233042499`"}], "}"}], ",", 
     RowBox[{"{", 
      RowBox[{"29.4239291`", ",", "0.0427075711`"}], "}"}]}], "}"}]}], 
  ";"}]], "Input",
 CellChangeTimes->{{3.772496332764469*^9, 3.772496335042614*^9}},
 CellLabel->"In[2]:=",ExpressionUUID->"598126bd-982f-40c6-be3a-3466a88ef59d"],

Cell[BoxData[
 RowBox[{
  RowBox[{
   RowBox[{"DataErtsVSd", "=", 
    RowBox[{"Table", "[", 
     RowBox[{
      RowBox[{"{", 
       RowBox[{
        RowBox[{"2", "*", 
         RowBox[{"Sqrt", "[", 
          RowBox[{"Exp1", "[", 
           RowBox[{"[", 
            RowBox[{"i", ",", "1"}], "]"}], "]"}], "]"}]}], ",", 
        RowBox[{"Exp1", "[", 
         RowBox[{"[", 
          RowBox[{"i", ",", "2"}], "]"}], "]"}]}], "}"}], ",", 
      RowBox[{"{", 
       RowBox[{"i", ",", "1", ",", 
        RowBox[{"Length", "[", "Exp1", "]"}]}], "}"}]}], "]"}]}], ";"}], " ", 
  RowBox[{"(*", " ", 
   RowBox[{"{", 
    RowBox[{"d", " ", "vs", " ", "Conductance"}], " ", "}"}], 
   "*)"}]}]], "Input",
 CellChangeTimes->{{3.8080830376633763`*^9, 3.808083111815756*^9}, {
  3.8080831507763634`*^9, 3.8080832379832397`*^9}, {3.8080834086101685`*^9, 
  3.8080834261391225`*^9}, {3.808102975649376*^9, 3.8081029930953283`*^9}},
 CellLabel->"In[3]:=",ExpressionUUID->"17aa2176-1893-4ec9-853a-3852eb26e48c"],

Cell[BoxData[
 RowBox[{"(*", 
  RowBox[{
   RowBox[{
    RowBox[{"Jensen", " ", "data", " ", "from", " ", 
     RowBox[{"Fig", ".", " ", "4"}]}], ":", " ", 
    RowBox[{"B", ".", "D", ".", "Jensen"}]}], ",", 
   RowBox[{
    RowBox[{"et", " ", 
     RowBox[{"al", ".", "Appl", ".", "Phys", ".", "Lett", ".", "86"}], " ", 
     RowBox[{"(", "2", ")"}], " ", 
     RowBox[{"(", "2005", ")"}], " ", "023507.", " ", 
     RowBox[{"https", ":"}]}], "//", 
    RowBox[{
     RowBox[{
      RowBox[{"doi", ".", "org"}], "/", "10.1063"}], "/", "1.1850191"}]}]}], 
  " ", "*)"}]], "Input",
 CellChangeTimes->{{3.772499833632263*^9, 3.7724998363347783`*^9}, {
  3.8080816384965696`*^9, 3.8080816391362104`*^9}, {3.8080817799272785`*^9, 
  3.8080817827516932`*^9}, {3.8080836995249767`*^9, 3.8080837001006393`*^9}},
 CellLabel->"In[4]:=",ExpressionUUID->"17d04b99-1680-49d0-b4aa-dd5c17ec625c"],

Cell[BoxData[
 RowBox[{
  RowBox[{"(*", "  ", 
   RowBox[{
    RowBox[{"data", ":", " ", 
     RowBox[{"a", "^", "2"}]}], " ", ",", " ", "Conductance"}], " ", "*)"}], 
  "\[IndentingNewLine]", 
  RowBox[{
   RowBox[{
    RowBox[{"ExpJ", "=", 
     RowBox[{"{", 
      RowBox[{
       RowBox[{"{", 
        RowBox[{"1.7766538447051772`", ",", "0.0029424879634366683`"}], "}"}],
        ",", 
       RowBox[{"{", 
        RowBox[{"2.5291034347170585`", ",", "0.004205763567457859`"}], "}"}], 
       ",", 
       RowBox[{"{", 
        RowBox[{"4.423770221979418`", ",", "0.007077691973423805`"}], "}"}], 
       ",", 
       RowBox[{"{", 
        RowBox[{"12.490766847287857`", ",", "0.01968923104458315`"}], "}"}], 
       ",", 
       RowBox[{"{", 
        RowBox[{"19.163930301962605`", ",", "0.0296155884184735`"}], "}"}], 
       ",", 
       RowBox[{"{", 
        RowBox[{"25.311427831977596`", ",", "0.03861534441799924`"}], "}"}], 
       ",", 
       RowBox[{"{", 
        RowBox[{"29.167185390910163`", ",", "0.04454633478102982`"}], "}"}], 
       ",", 
       RowBox[{"{", 
        RowBox[{"32.46148567471116`", ",", "0.048831783807238884`"}], "}"}], 
       ",", 
       RowBox[{"{", 
        RowBox[{"38.938029674643744`", ",", "0.0580833321682785`"}], "}"}], 
       ",", 
       RowBox[{"{", 
        RowBox[{"41.52009074943175`", ",", "0.06112416981458179`"}], "}"}], 
       ",", 
       RowBox[{"{", 
        RowBox[{"75.59828886948894`", ",", "0.11189899128710253`"}], "}"}], 
       ",", 
       RowBox[{"{", 
        RowBox[{"108.77350561679081`", ",", "0.1519829534338806`"}], "}"}], 
       ",", 
       RowBox[{"{", 
        RowBox[{"420.00623303381576`", ",", "0.4827827574968547`"}], "}"}], 
       ",", 
       RowBox[{"{", 
        RowBox[{"424.5248515707131`", ",", "0.4827827574968547`"}], "}"}], 
       ",", 
       RowBox[{"{", 
        RowBox[{"514.7022757513367`", ",", "0.5684187486808067`"}], "}"}], 
       ",", 
       RowBox[{"{", 
        RowBox[{"604.3198947970345`", ",", "0.6424744745051898`"}], "}"}], 
       ",", 
       RowBox[{"{", 
        RowBox[{"724.8906012173986`", ",", "0.6490649680411444`"}], "}"}], 
       ",", 
       RowBox[{"{", 
        RowBox[{"604.3198947970345`", ",", "0.7487558560382689`"}], "}"}], 
       ",", 
       RowBox[{"{", 
        RowBox[{"888.3269282121154`", ",", "0.8997491733239559`"}], "}"}], 
       ",", 
       RowBox[{"{", 
        RowBox[{"1112.1617386427247`", ",", "1.0784365762169579`"}], "}"}], 
       ",", 
       RowBox[{"{", 
        RowBox[{"2653.1887410831027`", ",", "1.9592217306717763`"}], "}"}]}], 
      "}"}]}], ";"}], "\[IndentingNewLine]", "\[IndentingNewLine]", 
   RowBox[{
    RowBox[{"DataJenVSd", "=", 
     RowBox[{"Table", "[", 
      RowBox[{
       RowBox[{"{", 
        RowBox[{
         RowBox[{"2", "*", 
          RowBox[{"Sqrt", "[", 
           RowBox[{"ExpJ", "[", 
            RowBox[{"[", 
             RowBox[{"i", ",", "1"}], "]"}], "]"}], "]"}]}], ",", 
         RowBox[{"ExpJ", "[", 
          RowBox[{"[", 
           RowBox[{"i", ",", "2"}], "]"}], "]"}]}], "}"}], ",", 
       RowBox[{"{", 
        RowBox[{"i", ",", "1", ",", 
         RowBox[{"Length", "[", "ExpJ", "]"}]}], "}"}]}], "]"}]}], ";"}], " ", 
   RowBox[{"(*", " ", 
    RowBox[{"{", 
     RowBox[{"d", " ", "vs", " ", "Conductance"}], " ", "}"}], 
    "*)"}]}]}]], "Input",
 CellChangeTimes->{{3.77249644453339*^9, 3.7724964511822467`*^9}, {
  3.8080834962827816`*^9, 3.808083522835517*^9}, {3.8080837269894204`*^9, 
  3.808083745784618*^9}, {3.808103010066575*^9, 3.808103010635247*^9}, {
  3.8081037507871113`*^9, 3.808103756872614*^9}},
 CellLabel->"In[5]:=",ExpressionUUID->"7fcf5196-4404-461d-ad84-9cac32537fcd"],

Cell[BoxData[
 RowBox[{
  RowBox[{"(*", 
   RowBox[{
    RowBox[{"Useinov", " ", "et", " ", 
     RowBox[{"al", ".", " ", "JMMM"}], " ", "2020"}], ",", " ", 
    RowBox[{
     RowBox[{"Data", " ", "in", " ", "Brief", " ", "2020"}], ":", " ", 
     RowBox[{
      RowBox[{"working", " ", 
       RowBox[{"Eq", ".", 
        RowBox[{"(", "30", ")"}]}], " ", "for", " ", "non"}], "-", 
      RowBox[{"mag", " ", "PCs"}]}], ":"}]}], " ", "*)"}], 
  "\[IndentingNewLine]", 
  RowBox[{"(*", " ", 
   RowBox[{
    RowBox[{"G_", "0"}], " ", "=", " ", 
    RowBox[{
     RowBox[{"2", 
      RowBox[{
       RowBox[{"e", "^", "2"}], "/", "h"}]}], " ", "=", " ", 
     RowBox[{"7.7481", "*", 
      RowBox[{"10", "^", 
       RowBox[{"(", 
        RowBox[{"-", "5"}], ")"}]}], "  ", "is", " ", "a", " ", "Conductance",
       " ", "quantum"}]}]}], " ", "*)"}], "\[IndentingNewLine]", 
  "\[IndentingNewLine]", 
  RowBox[{
   RowBox[{
    RowBox[{
     RowBox[{"Eq30", "[", 
      RowBox[{"a_", ",", "l_", ",", 
       StyleBox["kF_",
        FontWeight->"Plain"]}], "]"}], ":=", 
     RowBox[{"4.0", "*", "7.7481", "*", 
      RowBox[{"10", "^", 
       RowBox[{"(", 
        RowBox[{"-", "5"}], ")"}]}], "*", 
      RowBox[{
       RowBox[{"(", 
        RowBox[{
         StyleBox["kF",
          FontWeight->"Plain"], "*", 
         RowBox[{"a", "/", "2"}]}], ")"}], "^", "2"}], "*", 
      RowBox[{"(", 
       RowBox[{
        RowBox[{"1", "/", "4"}], "-", 
        RowBox[{"NIntegrate", "[", 
         RowBox[{
          RowBox[{
           RowBox[{"(", 
            RowBox[{
             RowBox[{"BesselJ", "[", 
              RowBox[{"1", ",", "y"}], "]"}], "^", "2"}], ")"}], "/", 
           RowBox[{"(", 
            RowBox[{"y", "*", 
             RowBox[{"(", 
              RowBox[{"1", "+", 
               RowBox[{
                RowBox[{"(", 
                 RowBox[{"y", "*", 
                  RowBox[{"l", "/", "a"}]}], ")"}], "^", "2"}], "+", 
               RowBox[{"Sqrt", "[", 
                RowBox[{"1", "+", 
                 RowBox[{
                  RowBox[{"(", 
                   RowBox[{"y", "*", 
                    RowBox[{"l", "/", "a"}]}], ")"}], "^", "2"}]}], "]"}]}], 
              ")"}]}], ")"}]}], ",", 
          RowBox[{"{", 
           RowBox[{"y", ",", "0", ",", "10000"}], "}"}]}], "]"}]}], ")"}]}]}],
     ";"}], "\[IndentingNewLine]", 
   RowBox[{
    RowBox[{"kF", "=", "9.0"}], " ", 
    RowBox[{"(*", 
     RowBox[{"nm", "^", 
      RowBox[{"-", "1"}]}], "*)"}], ";"}]}]}]], "Input",
 CellChangeTimes->{{3.6489530092404213`*^9, 3.648953031662617*^9}, {
   3.648953149335839*^9, 3.6489531558514333`*^9}, {3.648953253680853*^9, 
   3.6489532538214693`*^9}, 3.648953295181328*^9, 3.6489534129795904`*^9, {
   3.6489534761678295`*^9, 3.648953516262047*^9}, {3.6489535762314997`*^9, 
   3.648953642138525*^9}, {3.6489537553898506`*^9, 3.648953760296159*^9}, 
   3.6489538230781484`*^9, {3.6489539398892946`*^9, 3.648953975431007*^9}, {
   3.6489544514190454`*^9, 3.648954460700266*^9}, {3.64895461930484*^9, 
   3.648954704598342*^9}, {3.648954810675536*^9, 3.648954829988264*^9}, {
   3.64895505240578*^9, 3.6489550926966743`*^9}, {3.6489555402580204`*^9, 
   3.6489555481798625`*^9}, 3.6489564786302505`*^9, {3.648956536865444*^9, 
   3.6489565638657637`*^9}, {3.6489567009767504`*^9, 
   3.6489567029923954`*^9}, {3.6489569141334257`*^9, 3.6489569283210945`*^9}, 
   3.6489588562754*^9, {3.648960141073797*^9, 3.6489601419019313`*^9}, {
   3.648960805318543*^9, 3.6489608058496656`*^9}, 3.65674326859588*^9, {
   3.656743414778386*^9, 3.65674343568789*^9}, {3.6567435018206387`*^9, 
   3.6567435180138025`*^9}, {3.6567435634970703`*^9, 
   3.6567436899683867`*^9}, {3.6567437521106663`*^9, 
   3.6567438017530704`*^9}, {3.656743838191022*^9, 3.6567438441523037`*^9}, {
   3.656743900140212*^9, 3.6567439221679125`*^9}, {3.656743980056148*^9, 
   3.6567439814091115`*^9}, {3.6584648421330595`*^9, 
   3.6584648500081472`*^9}, {3.7724965980502367`*^9, 
   3.7724966318823996`*^9}, {3.7724966657193146`*^9, 
   3.7724967174393077`*^9}, {3.7724968063301067`*^9, 
   3.7724968614338646`*^9}, {3.7724970479049587`*^9, 3.772497049019515*^9}, {
   3.7724972629931307`*^9, 3.7724972770010386`*^9}, {3.772497307015195*^9, 
   3.77249731975767*^9}, {3.7724974391611023`*^9, 3.7724974453925037`*^9}, {
   3.772497576508129*^9, 3.772497592492301*^9}, {3.772497632409276*^9, 
   3.772497632569086*^9}, 3.7724976838687954`*^9, 3.772497741930996*^9, {
   3.7724977784944315`*^9, 3.772497779681962*^9}, 3.7724978878211365`*^9, 
   3.7724980357133536`*^9, {3.7724980934310694`*^9, 3.772498094955417*^9}, 
   3.7724984607490735`*^9, {3.7724988515632057`*^9, 3.77249887975211*^9}, 
   3.772498936241259*^9, {3.772498999804346*^9, 3.772499055653925*^9}, {
   3.772499093298274*^9, 3.77249909436277*^9}, {3.7724991410985975`*^9, 
   3.772499171106599*^9}, {3.772499215198689*^9, 3.772499249236843*^9}, {
   3.77249938295439*^9, 3.7724993947549543`*^9}, 3.7724997332169223`*^9, {
   3.7724999400481253`*^9, 3.772499947761846*^9}, {3.8055875654990416`*^9, 
   3.8055875670811315`*^9}, {3.805587603029502*^9, 3.805587653145771*^9}, {
   3.8055877199734755`*^9, 3.805587720168349*^9}, {3.805587755728984*^9, 
   3.805587757143173*^9}, {3.8055881534379873`*^9, 3.805588160715819*^9}, {
   3.805592455580244*^9, 3.805592476218413*^9}, {3.8056712500698004`*^9, 
   3.805671274201964*^9}, {3.8056714682767076`*^9, 3.8056714704194803`*^9}, {
   3.805671564530526*^9, 3.805671566437442*^9}, {3.808081790482212*^9, 
   3.808081844416222*^9}, {3.808081888631837*^9, 3.808081937017991*^9}, {
   3.8080822150371933`*^9, 3.8080822186011443`*^9}, {3.8080825831745987`*^9, 
   3.808082619506755*^9}, {3.80810310525887*^9, 3.8081031090976543`*^9}, {
   3.808196627968317*^9, 
   3.8081966622516108`*^9}},ExpressionUUID->"0e578a7d-85db-4e42-935a-\
2f96e2f2e092"],

Cell[BoxData[
 RowBox[{
  RowBox[{"Data38", "=", 
   RowBox[{"Table", "[", 
    RowBox[{
     RowBox[{"{", 
      RowBox[{
       RowBox[{"a", "^", "2"}], ",", 
       RowBox[{"Eq30", "[", 
        RowBox[{"a", ",", "38.0", ",", "kF"}], "]"}]}], "}"}], ",", 
     RowBox[{"{", 
      RowBox[{"a", ",", "0.5", ",", "80.1", ",", 
       RowBox[{
        RowBox[{"(", 
         RowBox[{"80.1", "-", "0.5"}], ")"}], "/", "140"}]}], "}"}]}], 
    "]"}]}], ";"}]], "Input",
 CellChangeTimes->{{3.805590756831115*^9, 3.805590759329703*^9}, {
   3.805671278628436*^9, 3.805671278815321*^9}, {3.805671339048828*^9, 
   3.8056713394825606`*^9}, {3.8056714694160557`*^9, 3.80567147119506*^9}, {
   3.8080819383132443`*^9, 3.8080819385051355`*^9}, 3.8080825850205383`*^9, 
   3.8081031186831455`*^9},
 CellLabel->"In[9]:=",ExpressionUUID->"94d086f1-c415-449e-9246-483ca77a2513"],

Cell[CellGroupData[{

Cell[BoxData[
 RowBox[{"ListLogLogPlot", "[", 
  RowBox[{
   RowBox[{"{", 
    RowBox[{"Data38", ",", "Exp1", ",", "ExpJ"}], "}"}], ",", "  ", 
   RowBox[{"PlotRange", "\[Rule]", " ", "All"}], ",", " ", 
   RowBox[{"Joined", "\[Rule]", " ", 
    RowBox[{"{", 
     RowBox[{"True", ",", "False", ",", " ", "False"}], "}"}]}], ",", " ", 
   RowBox[{"PlotStyle", "\[Rule]", 
    RowBox[{"{", 
     RowBox[{"Green", ",", "Black", ",", " ", "Red"}], "}"}]}], ",", " ", 
   RowBox[{"AspectRatio", "\[Rule]", "1.2"}]}], "]"}]], "Input",
 CellChangeTimes->{{3.7724972880835*^9, 3.772497299481125*^9}, {
   3.7724973682750397`*^9, 3.7724973850339613`*^9}, 3.772497418823226*^9, {
   3.7724990900621843`*^9, 3.7724990903675537`*^9}, {3.7724992195845404`*^9, 
   3.772499233429757*^9}, {3.7724997382700567`*^9, 3.7724997482241898`*^9}, {
   3.8055876809368396`*^9, 3.805587706713063*^9}, {3.805671446350278*^9, 
   3.8056714474836273`*^9}, {3.805671515703555*^9, 3.805671527083003*^9}, {
   3.808082634788971*^9, 3.80808263723956*^9}},
 CellLabel->"In[10]:=",ExpressionUUID->"1ed6f99a-7777-424f-bbb1-83582a3d19e8"],

Cell[BoxData[
 GraphicsBox[{{}, {{{}, {}, 
     {RGBColor[0, 1, 0], PointSize[0.007333333333333334], AbsoluteThickness[
      1.6], LineBox[CompressedData["
1:eJwVkHk01Hsfx+3a0FiH2X6TfQtdSene7ydUtmwtQspWkRQVcpUlSwklZCe0
IiqFhPlNVJ6WSySPbFkbjGW27LlPzx/v8/7jdc77nNeb7n3W+biIkJBQyu/8
v2e3L62ab57D4/JdEtM9acwPycfs45eYyO+x/hjVQZnJ++zIupY8i3jkd1V6
4wrMmGZtMVvHRdT/QPPspkQ5JvbhMufqfiFYyDBNCaslMPW2FdzXchCFMPM0
Kc2/NjJRimdeUoc4XCiaF20UkWa2PrdtuLAqCXmVilUeQ+uZXpvtl3pYa2HO
S/ilqug6Zo+HWf1C/noI+q9hY5PrGmZm66MGlqYUBOqVvCT0SjCtduivKqRK
w23s2c3bUeLMYzV+p1R7ZWDYmMYu2SXG9Ky9bVCTsBECFF/4fSGLMmW7b/GM
FAhQW8FVK5cSYRKTPyG/XAJ87y6rdycIMx32PTSMUJKFPq7VdI66EPO+lne9
W4osSLyhT62mruL+5l5FbSuyYH8+auskZwWnXiiMiz0hB2G7XBmWfsu42/1g
acmPcvDhiUtYk2ARjwqcTe/SkYdSexFf/4wFfOXtzkaPBHnY1GqyeGX3PM55
XHtsqV8eAq4N5qVKzOHDVpLNq0YKEIsLR5h3CfDHS9nnn19RgKjFUJOg53z8
lnxRw+HPCnBubc2EbAEPV2AJ9WuSFKH8QZodpHFxV+Jb8QM+ilCovO+JRhoH
Jwzu0F9fqgj2yW42cqazeFyBAx46pQjT3iGhkUencdGWT0YN+krwM/EOuGey
ccc3FTG/TiuBjQplf9rABM7YWlHgWqYERht271Y3GcdnnZxeT40pgYvS1jrd
/B/40H+IzZ9pRKiqiBv6LDOGqwpYLpTDRLha3e3hlDqC80yD9o3fIMKIf6Dn
InkY/9a/1LD7DRFSm40JqtWDuMch5jarBSLES7vZnHo6gO+Nez0tpKsMUl99
LC3W9+G9QzNtUUeUYcdk1a334d9wdufeyi/JypD0ZOnPNctd+MeZaOd1DcpQ
vNivR7rRiUcfKs0ynFQGvQj5bP0tHXjihq1RzkoqUGL1+iz3Uxse5NFkEWGh
ApUtr7H4Ax9xYcVR/+ozKkA4qcOoW3yHc44btK3LUYHYYjNrq/omPDS4uTau
SQXiizHKskEjLkkI79Flq0A5NqQfTKnGtcaHA9bIkcCPQV6+F16GSxWC1qYd
JOB1JESGGWbi/udij0R7kkBCXrJno38UCo2LnNFOIME5tX9+SuaWoI5/XH3V
y0kg5WjXzr74FIXPu7MvtpGgMqkyaDiiFqXVkY/q8EnQ3+6y97QLA31xMbBB
imQoSY8buZTQhDTnnH82mJJhdMsuD0HrW5Q9Yez9yI0MCUwm3iT+HpFb2g5I
XCJDxeBxuQTdT6i8IehQbz4Zvri/Y3RCG1J+HlCn2/h7Ty9MiKbajso/xOcv
95HBA1cxUi/sQH0C8oz9Chk6d+6SZhA60d5a2bPaJAqU0YcaNSO/otdXoqpv
bKfAbsWSvIKRLvQ+4g+DKy4UkC+w8z5s3o2eyK1VkwyhQNdGC+cbud/QbW+p
l1gaBdq0LQ+en+pBZ9tiptsrKdCq+4y23bQPuZm9ekD5SAFZk2QHmch+tCmr
56EEiwImW44mqjIG0GpsaPZNESoEnjZIL174jua8FMTrKVSQ5vXVfMscRNFz
+Z5JplSg+K9UMzcPobK798RF91PBrztXTfnNEFJfrtqmFkiFq0rdhT8PDSO+
w0k1bgIVwgS/1vixhhH2NnU0oIgK5UaZ2TEhI6jdxPhyZh0VbHt5fc7Coyjj
zyuD5zqosG3rHy3s66OoLIgxI8KmwqGHrc/cZceQsIAYZiVKgxyrypPPssaQ
l1WE6W4SDR7w+nSWVX4gL7AeXtpCg3qNr6/25P9ABZOKCgE2NCCHnHcrJrGQ
rNEBnywvGhzJTv+qlMNCkQMzTjEXafCd5ZFQIz+OhCrYh3Vu0uDyeRu3xBvj
6JFgbiT9Pg0Sbg105UlMII34aWe8ngYMf23q4qUJdFX36FJFOw0UM0X55dwJ
9Je7mJoXiwaxrxQaGb6TiOW3U6ZnhQb8O6XJZl2T6PnAy4UNazGQ3mRN1dvD
RlueWiynymEgKrR5IOcFG+3NKShapGBwJCCenUKfQoPyTSF7tTCAlYskQsoU
ejkdIhqxBQOXiNAV3fkptKc1uDVjJwYKo/u7fxybRtEN111u78HgROG9WuuW
aeRa1E267IiBm/yszxH9GfSR25Nh54bB6VPapzTSZpBTaZ6pmC8GFdQ1lCc/
Z9BC0ufwe4EYNBgbZf1ymUV/Ty616IdhUOZzsJFYN4uCJ+JvFkVjoOZLLIrd
wEHEkyPbfyViIGm4o41lxkHLtx7qW6ZjMP3eTq7hFAelmt9tDcnHICbS8ZJo
Dgc90Pp1Oe0+Br6MAdHX7zjoTp91bm4lBrqH51Lm+RxkO1ISdaMWA+dexkQp
xkVnqhqunmFiUJVj0dFjx0WU5uW1Zu8xsHihMZt8kYtsGdfcBe0YhOfafW26
y0WmbT5tuT0Y7PKIloxq5aLHGmE1m0cwqDEkzDcvcJFb3aNjT9kYvD/nL5ax
iYe0LNhKmAADwrU7UVxbHrqUba8TufL7jx6h0oELPGRpLzP4QYwOhyyznnkU
8FAf8360hBQdyJql9UFveSgpptPJSIEODiHGvcrTv7lRTZYthQ5+Y76K7vJ8
VPvlQ8ZBdTosJYmfMDHjo+YMsesO+nQwIMxUV3jxkTaps2b7VjpI1wSMNV3l
owJXY1f5P+nw0fVBS1gFH6lyqiu+W9JhqEJYrbWDj7qo12fz7Ojwb/PfNS3z
fJTukHLY+gAd+mkihifIAmRr5kQfd6dDy/kOk3IQoBNPNGIu+tChT//NiWxf
ATozr1G5dIoOVQsFTgbXBEhydmf/mXN0CHTyjgouF6B/cX3zr+G/fffnnvFs
FSCiY7HM5hg6tHcVZPziCBDXSycs/BodFoS+edjI/UT/A4m1LcU=
       "]]}}, {{}, {}, 
     {GrayLevel[0], PointSize[0.007333333333333334], AbsoluteThickness[1.6], 
      PointBox[CompressedData["
1:eJxFlXs4lOkbx80MM++878wwI4dWJTlUWqVFRct7J7W6pKIZJcd1qrQObRZb
REXpPCup0MFVOij1KxORw70qQz9SIVKtLHWlHENyKD+/P7z+eK7n+lzf7/e5
7/t5/ngM/MJcA9kqKipJ4+v/+4Id7sj7aaDUsyetwtJ5OkqMdiq1L7eUai6V
pOj76eGWs/LGnpnPS11jEqLTdH7AnWPCuRo7T9BfbnvsqmVPxTJzjz+ihE/p
sPSyUd37OvhWtabAWP6ZLhhut2x20MS8tkdG9nVf6KrM/5g0eWuiq4/7vxHD
g3RF70pwCdXEBKJHrUl/iH4SciyuVVsT91fnmd3xH6Gtj9xRs7XRxPJZ/VGL
0obpcvVs9Z4iCb7YzbJ3GR2i37NUHMzjJJjve7Ajr22Etmsr5p45O8kpVxf9
UiyToFNK+zyf7mE6fnAptVIgwc5Hnvfr3cboA79PtT4tkWCiqTKn89woPWIg
sT90UYwl37Y6zikepVleejv8L4uxKaDmV6n2GC1trbZ3PC9G+4UfZVpeKjCh
d+6p0VglZMMz03PCnGwxhow0nvRXsmHCH1HulGQ7+p0OttwibXAT4xtrp/ye
VBVYmMwJ1Q8Qo0lTWYihCYthTtthEj+xwK37v39ZSsVokdnSsjyGDcW8Wpss
ZzGO3LWQAYcDE+d1BSVvaUzkMP7ffoqMGFZyQO81lFcFidFWaG2wR+c7rXx2
Le3vFg28cE1FdthABTZx/KY5vdNAYs6HAIdcFah4Ib0drSrG2EeLpoxmsiBQ
VFibMaaBvaunvKu8yoalf+7QNdcUY/IKo7CkdDaT3+Dj7b7+MxtawGdg7k4R
dp8M3+AwqAbNGzqftfiJkIiQ/9sQyAVp6GPO2WARzvP3yvRUTLKibtf6VV+5
TL6+sdblyTAb7nSlfLJzEOFjpzJfrzo2hJTEH11HiPBr95G9vVGqoBZpEqkz
XYSi4+TA1TpVcOaWW8uNRKjv6Gytna3G6J6GSquOWA6YKGM9KiuFWFxSV7XO
lwtlm3f2JdYIcUr6+6kjY1wIatI3ulIlxAfbs1wst/EY/7ea3Km5+8f13e0R
ntFC3Hy+uV8nhQcXLxnG/hwhxNQtzY0ymmD0iflariiD474J8KZxgKJYwAPz
dS/9G6cJsWN+6EyBFQ/s4wYyCLEQq/Oah92CeJCfZVcfZihEt13DXxqRB3Ib
WXvQbCFuPR6asWgGwejH4kbmfXDkQcLub2mJLwUY2LngnpYfAWtjjLwV9QK0
rWxzqlXyYPWa1JjrNwXoXsGP2jOLC/U/h93XihTgmydrrZvLJ3ni/re9jZdv
PSFAtl1JQoMzD9Znl11+ekiA3Z+lt+YX8WAs3Dj4o0KAIrGQe3ALwdSXNheq
n3vNA++qPaGndwtwqD0hOf4TAfdu/FPZJxcgfn4Y2WJEQPWbYvnTdQJ8l5tV
Ek3xIcvKsCvWUYCefmcseC1cGGLZsvY8orCu+VxNZBUPvN5lR1SrCjCGxb47
ay8Bt25zdCVjFIZpDSb0reIz/OLE4Yq9hjzwizKz09hIobnW380mSTz4sF/v
90gfCjNuFPrGt/IgzqbklwdyCj8cPCXrdyXgQeWvMZX7KDQ7P88lUEFA/Kqi
W49yKaa/JVGrb37JplBHLzGnYhnJ9ON6dNGhO8dIOJvOTWysoHBe2lbTt62T
LF9iutp9Fx8M2nVHwIxC36KZ+Q8Pkgyf/DTbY1kgCXF1zTNcORQa77VYITo6
ns+zMvfkjs/XEj24pmaSS73tIqNNKIaNu9e1vimkoH/FYSePJySuvDroUVtG
QGVDjTMrhcSa3l0nyNl8yBXHXtBOJpnzlsg8V1pdIzFCzaxXV0HC6JyG6MXH
STSydpMkzKUYP9167aNNPQF9vr3a4hASbySnS6SvCLjYkVrlZ0Xigb7ibcgi
odRTvTLDjUSuQlofLiXhht31Uygl8Y6TInFjKcn4M7LLa7v+IKE2s+OohhGJ
ypsbl8NJElrDn6+5xCHx4/Ntv/E6BRCQta92gwGJs2QD1cYPx3W/09OSX/Dx
O4sfnhFCgtVsgxzfYj4zT4GzSxU/h48DI/QOrWlCKM/c1PlDKR9zi1jbn5UI
GX/P4venluwmoeFk3Sf2fj6q2j4t2KAkwSJb1+f2AT7eCCfjUx1JeB5027RB
xkeTA+eWzKwigW+4ScNCykfRUaPgv2Qihify77zbLjw25TPv43ZYYb9gLp+5
z44ZhffNXhG4MaDg+c8pFPxzTyDueEbgzYK5VG4xBRX6bMuC+wRy3ExT/Jsp
uLvwjPrdCgJru77uawsRgM3ihPNJpQRu2mR6/MFDClJs873iTxHYeel10fFW
Cl4e1B8j5ATmbp5ftUAkgAb31Ot26QTqKdTNnLZN5if679voZVh6Zrx+f9d+
nXwhmGtoinMcCDyPVxKCC0UQa/fjZtvlBL6qZ73XPKvO6BWWDzJ78tUhdnbT
0wP1POY/KxF8byycL0ZlT//2Xj8VsOHbOPQuE2PeqUPXDRVDtPqPdsHXPDVx
+vIzSaK1r0vhzyNxC2hdHErrj+kVUjD08Xr1DBs+/g/sQdZO
       "]]}, 
     {RGBColor[1, 0, 0], PointSize[0.007333333333333334], AbsoluteThickness[
      1.6], PointBox[CompressedData["
1:eJxTTMoPSmViYGAQBWIQXZledNY45ZF9wVcOx6QA8QOLIv6sENz41j7obUHA
nEeiBx6s6ijbceq7fb3ywtIFZ4UPVP8PPq9rzOIgpb3U+2k2/4H/pbWK5+az
O2jwy++4rs5z4H6X/N45Nzkd9iotrMvg4DrwOeHbkn+/uRx2J/eonHrMccDR
p2en2nVuh4WmT2vWqnMcOOfpvHK7N6/D2yXSr6OOsB3gPc4tY3ae16Fn0j+L
m9FsB7iX11TZ+Qo69PXveVnYynjgz7KUrPMHhRxyWPjLzqv821+y/V62jaaE
wyRxy1+Bvs/3Swm2zjc0QfBNauR88n9KOLDs/LFikfCj/R3/raLPzpV0+LbM
InRfwJ39W/9tvyQaIeVg9tk4vWPlbbj8sh+is6a2XNpfEH5hs4eGtINzZUq7
Dvfu/YH/7/9O5ZNx8Jq9u+J4yGb7lD1R53d0yDsErhT90tj61B4AAv6i0g==

       "]]}, {}}}, {}, {}, {}, {}},
  AspectRatio->1.2,
  Axes->{True, True},
  AxesLabel->{None, None},
  AxesOrigin->{-1.7597551703084788`, -8.509262013540408},
  DisplayFunction->Identity,
  Frame->{{False, False}, {False, False}},
  FrameLabel->{{None, None}, {None, None}},
  FrameTicks->{{
     Charting`ScaledTicks[{Log, Exp}], 
     Charting`ScaledFrameTicks[{Log, Exp}]}, {
     Charting`ScaledTicks[{Log, Exp}], 
     Charting`ScaledFrameTicks[{Log, Exp}]}},
  GridLines->{None, None},
  GridLinesStyle->Directive[
    GrayLevel[0.5, 0.4]],
  ImagePadding->All,
  ImageSize->{183.3333333333336, Automatic},
  Method->{"CoordinatesToolOptions" -> {"DisplayFunction" -> ({
        (Exp[#]& )[
         Part[#, 1]], 
        (Exp[#]& )[
         Part[#, 2]]}& ), "CopiedValueFunction" -> ({
        (Exp[#]& )[
         Part[#, 1]], 
        (Exp[#]& )[
         Part[#, 2]]}& )}},
  PlotRange->{{-1.5978119875629848`, 8.766551708148627}, {-8.353286273747953, 
   1.3172095933842325`}},
  PlotRangeClipping->True,
  PlotRangePadding->{{
     Scaled[0.02], 
     Scaled[0.02]}, {
     Scaled[0.02], 
     Scaled[0.05]}},
  Ticks->FrontEndValueCache[{
     Charting`ScaledTicks[{Log, Exp}], 
     Charting`ScaledTicks[{Log, Exp}]}, {{{0., 
       FormBox["1", TraditionalForm], {0.01, 0.}, {
        AbsoluteThickness[0.1]}}, {2.302585092994046, 
       FormBox["10", TraditionalForm], {0.01, 0.}, {
        AbsoluteThickness[0.1]}}, {4.605170185988092, 
       FormBox["100", TraditionalForm], {0.01, 0.}, {
        AbsoluteThickness[0.1]}}, {6.907755278982137, 
       FormBox["1000", TraditionalForm], {0.01, 0.}, {
        AbsoluteThickness[0.1]}}, {-2.3025850929940455`, 
       FormBox[
        TemplateBox[{0., 0.}, "Spacer2"], TraditionalForm], {0.005, 0.}, {
        AbsoluteThickness[0.1]}}, {-1.6094379124341003`, 
       FormBox[
        TemplateBox[{0., 0.}, "Spacer2"], TraditionalForm], {0.005, 0.}, {
        AbsoluteThickness[0.1]}}, {-1.2039728043259361`, 
       FormBox[
        TemplateBox[{0., 0.}, "Spacer2"], TraditionalForm], {0.005, 0.}, {
        AbsoluteThickness[0.1]}}, {-0.916290731874155, 
       FormBox[
        TemplateBox[{0., 0.}, "Spacer2"], TraditionalForm], {0.005, 0.}, {
        AbsoluteThickness[0.1]}}, {-0.6931471805599453, 
       FormBox[
        TemplateBox[{0., 0.}, "Spacer2"], TraditionalForm], {0.005, 0.}, {
        AbsoluteThickness[0.1]}}, {-0.5108256237659907, 
       FormBox[
        TemplateBox[{0., 0.}, "Spacer2"], TraditionalForm], {0.005, 0.}, {
        AbsoluteThickness[0.1]}}, {-0.35667494393873245`, 
       FormBox[
        TemplateBox[{0., 0.}, "Spacer2"], TraditionalForm], {0.005, 0.}, {
        AbsoluteThickness[0.1]}}, {-0.2231435513142097, 
       FormBox[
        TemplateBox[{0., 0.}, "Spacer2"], TraditionalForm], {0.005, 0.}, {
        AbsoluteThickness[0.1]}}, {-0.10536051565782628`, 
       FormBox[
        TemplateBox[{0., 0.}, "Spacer2"], TraditionalForm], {0.005, 0.}, {
        AbsoluteThickness[0.1]}}, {0.6931471805599453, 
       FormBox[
        TemplateBox[{0., 0.}, "Spacer2"], TraditionalForm], {0.005, 0.}, {
        AbsoluteThickness[0.1]}}, {1.0986122886681098`, 
       FormBox[
        TemplateBox[{0., 0.}, "Spacer2"], TraditionalForm], {0.005, 0.}, {
        AbsoluteThickness[0.1]}}, {1.3862943611198906`, 
       FormBox[
        TemplateBox[{0., 0.}, "Spacer2"], TraditionalForm], {0.005, 0.}, {
        AbsoluteThickness[0.1]}}, {1.6094379124341003`, 
       FormBox[
        TemplateBox[{0., 0.}, "Spacer2"], TraditionalForm], {0.005, 0.}, {
        AbsoluteThickness[0.1]}}, {1.791759469228055, 
       FormBox[
        TemplateBox[{0., 0.}, "Spacer2"], TraditionalForm], {0.005, 0.}, {
        AbsoluteThickness[0.1]}}, {1.9459101490553132`, 
       FormBox[
        TemplateBox[{0., 0.}, "Spacer2"], TraditionalForm], {0.005, 0.}, {
        AbsoluteThickness[0.1]}}, {2.0794415416798357`, 
       FormBox[
        TemplateBox[{0., 0.}, "Spacer2"], TraditionalForm], {0.005, 0.}, {
        AbsoluteThickness[0.1]}}, {2.1972245773362196`, 
       FormBox[
        TemplateBox[{0., 0.}, "Spacer2"], TraditionalForm], {0.005, 0.}, {
        AbsoluteThickness[0.1]}}, {2.995732273553991, 
       FormBox[
        TemplateBox[{0., 0.}, "Spacer2"], TraditionalForm], {0.005, 0.}, {
        AbsoluteThickness[0.1]}}, {3.4011973816621555`, 
       FormBox[
        TemplateBox[{0., 0.}, "Spacer2"], TraditionalForm], {0.005, 0.}, {
        AbsoluteThickness[0.1]}}, {3.6888794541139363`, 
       FormBox[
        TemplateBox[{0., 0.}, "Spacer2"], TraditionalForm], {0.005, 0.}, {
        AbsoluteThickness[0.1]}}, {3.912023005428146, 
       FormBox[
        TemplateBox[{0., 0.}, "Spacer2"], TraditionalForm], {0.005, 0.}, {
        AbsoluteThickness[0.1]}}, {4.0943445622221, 
       FormBox[
        TemplateBox[{0., 0.}, "Spacer2"], TraditionalForm], {0.005, 0.}, {
        AbsoluteThickness[0.1]}}, {4.248495242049359, 
       FormBox[
        TemplateBox[{0., 0.}, "Spacer2"], TraditionalForm], {0.005, 0.}, {
        AbsoluteThickness[0.1]}}, {4.382026634673881, 
       FormBox[
        TemplateBox[{0., 0.}, "Spacer2"], TraditionalForm], {0.005, 0.}, {
        AbsoluteThickness[0.1]}}, {4.499809670330265, 
       FormBox[
        TemplateBox[{0., 0.}, "Spacer2"], TraditionalForm], {0.005, 0.}, {
        AbsoluteThickness[0.1]}}, {5.298317366548036, 
       FormBox[
        TemplateBox[{0., 0.}, "Spacer2"], TraditionalForm], {0.005, 0.}, {
        AbsoluteThickness[0.1]}}, {5.703782474656201, 
       FormBox[
        TemplateBox[{0., 0.}, "Spacer2"], TraditionalForm], {0.005, 0.}, {
        AbsoluteThickness[0.1]}}, {5.991464547107982, 
       FormBox[
        TemplateBox[{0., 0.}, "Spacer2"], TraditionalForm], {0.005, 0.}, {
        AbsoluteThickness[0.1]}}, {6.214608098422191, 
       FormBox[
        TemplateBox[{0., 0.}, "Spacer2"], TraditionalForm], {0.005, 0.}, {
        AbsoluteThickness[0.1]}}, {6.396929655216146, 
       FormBox[
        TemplateBox[{0., 0.}, "Spacer2"], TraditionalForm], {0.005, 0.}, {
        AbsoluteThickness[0.1]}}, {6.551080335043404, 
       FormBox[
        TemplateBox[{0., 0.}, "Spacer2"], TraditionalForm], {0.005, 0.}, {
        AbsoluteThickness[0.1]}}, {6.684611727667927, 
       FormBox[
        TemplateBox[{0., 0.}, "Spacer2"], TraditionalForm], {0.005, 0.}, {
        AbsoluteThickness[0.1]}}, {6.802394763324311, 
       FormBox[
        TemplateBox[{0., 0.}, "Spacer2"], TraditionalForm], {0.005, 0.}, {
        AbsoluteThickness[0.1]}}, {7.600902459542082, 
       FormBox[
        TemplateBox[{0., 0.}, "Spacer2"], TraditionalForm], {0.005, 0.}, {
        AbsoluteThickness[0.1]}}, {8.006367567650246, 
       FormBox[
        TemplateBox[{0., 0.}, "Spacer2"], TraditionalForm], {0.005, 0.}, {
        AbsoluteThickness[0.1]}}, {8.294049640102028, 
       FormBox[
        TemplateBox[{0., 0.}, "Spacer2"], TraditionalForm], {0.005, 0.}, {
        AbsoluteThickness[0.1]}}, {8.517193191416238, 
       FormBox[
        TemplateBox[{0., 0.}, "Spacer2"], TraditionalForm], {0.005, 0.}, {
        AbsoluteThickness[0.1]}}, {8.699514748210191, 
       FormBox[
        TemplateBox[{0., 0.}, "Spacer2"], TraditionalForm], {0.005, 0.}, {
        AbsoluteThickness[0.1]}}, {8.85366542803745, 
       FormBox[
        TemplateBox[{0., 0.}, "Spacer2"], TraditionalForm], {0.005, 0.}, {
        AbsoluteThickness[0.1]}}, {8.987196820661973, 
       FormBox[
        TemplateBox[{0., 0.}, "Spacer2"], TraditionalForm], {0.005, 0.}, {
        AbsoluteThickness[0.1]}}, {9.104979856318357, 
       FormBox[
        TemplateBox[{0., 0.}, "Spacer2"], TraditionalForm], {0.005, 0.}, {
        AbsoluteThickness[0.1]}}, {9.210340371976184, 
       FormBox[
        TemplateBox[{0., 0.}, "Spacer2"], TraditionalForm], {0.005, 0.}, {
        AbsoluteThickness[0.1]}}, {9.903487552536127, 
       FormBox[
        TemplateBox[{0., 0.}, "Spacer2"], TraditionalForm], {0.005, 0.}, {
        AbsoluteThickness[0.1]}}, {10.308952660644293`, 
       FormBox[
        TemplateBox[{0., 0.}, "Spacer2"], TraditionalForm], {0.005, 0.}, {
        AbsoluteThickness[0.1]}}}, {{-6.907755278982137, 
       FormBox["0.001`", TraditionalForm], {0.01, 0.}, {
        AbsoluteThickness[0.1]}}, {-4.605170185988091, 
       FormBox[
        TagBox[
         InterpretationBox["\"0.010\"", 0.01, AutoDelete -> True], 
         NumberForm[#, {
           DirectedInfinity[1], 3}]& ], TraditionalForm], {0.01, 0.}, {
        AbsoluteThickness[0.1]}}, {-2.3025850929940455`, 
       FormBox[
        TagBox[
         InterpretationBox["\"0.100\"", 0.1, AutoDelete -> True], 
         NumberForm[#, {
           DirectedInfinity[1], 3}]& ], TraditionalForm], {0.01, 0.}, {
        AbsoluteThickness[0.1]}}, {0., 
       FormBox["1", TraditionalForm], {0.01, 0.}, {
        AbsoluteThickness[0.1]}}, {-9.210340371976182, 
       FormBox[
        TemplateBox[{0., 0.}, "Spacer2"], TraditionalForm], {0.005, 0.}, {
        AbsoluteThickness[0.1]}}, {-8.517193191416238, 
       FormBox[
        TemplateBox[{0., 0.}, "Spacer2"], TraditionalForm], {0.005, 0.}, {
        AbsoluteThickness[0.1]}}, {-8.111728083308073, 
       FormBox[
        TemplateBox[{0., 0.}, "Spacer2"], TraditionalForm], {0.005, 0.}, {
        AbsoluteThickness[0.1]}}, {-7.824046010856292, 
       FormBox[
        TemplateBox[{0., 0.}, "Spacer2"], TraditionalForm], {0.005, 0.}, {
        AbsoluteThickness[0.1]}}, {-7.600902459542082, 
       FormBox[
        TemplateBox[{0., 0.}, "Spacer2"], TraditionalForm], {0.005, 0.}, {
        AbsoluteThickness[0.1]}}, {-7.418580902748128, 
       FormBox[
        TemplateBox[{0., 0.}, "Spacer2"], TraditionalForm], {0.005, 0.}, {
        AbsoluteThickness[0.1]}}, {-7.264430222920869, 
       FormBox[
        TemplateBox[{0., 0.}, "Spacer2"], TraditionalForm], {0.005, 0.}, {
        AbsoluteThickness[0.1]}}, {-7.1308988302963465`, 
       FormBox[
        TemplateBox[{0., 0.}, "Spacer2"], TraditionalForm], {0.005, 0.}, {
        AbsoluteThickness[0.1]}}, {-7.013115794639964, 
       FormBox[
        TemplateBox[{0., 0.}, "Spacer2"], TraditionalForm], {0.005, 0.}, {
        AbsoluteThickness[0.1]}}, {-6.214608098422191, 
       FormBox[
        TemplateBox[{0., 0.}, "Spacer2"], TraditionalForm], {0.005, 0.}, {
        AbsoluteThickness[0.1]}}, {-5.809142990314028, 
       FormBox[
        TemplateBox[{0., 0.}, "Spacer2"], TraditionalForm], {0.005, 0.}, {
        AbsoluteThickness[0.1]}}, {-5.521460917862246, 
       FormBox[
        TemplateBox[{0., 0.}, "Spacer2"], TraditionalForm], {0.005, 0.}, {
        AbsoluteThickness[0.1]}}, {-5.298317366548036, 
       FormBox[
        TemplateBox[{0., 0.}, "Spacer2"], TraditionalForm], {0.005, 0.}, {
        AbsoluteThickness[0.1]}}, {-5.115995809754082, 
       FormBox[
        TemplateBox[{0., 0.}, "Spacer2"], TraditionalForm], {0.005, 0.}, {
        AbsoluteThickness[0.1]}}, {-4.961845129926823, 
       FormBox[
        TemplateBox[{0., 0.}, "Spacer2"], TraditionalForm], {0.005, 0.}, {
        AbsoluteThickness[0.1]}}, {-4.8283137373023015`, 
       FormBox[
        TemplateBox[{0., 0.}, "Spacer2"], TraditionalForm], {0.005, 0.}, {
        AbsoluteThickness[0.1]}}, {-4.710530701645918, 
       FormBox[
        TemplateBox[{0., 0.}, "Spacer2"], TraditionalForm], {0.005, 0.}, {
        AbsoluteThickness[0.1]}}, {-3.912023005428146, 
       FormBox[
        TemplateBox[{0., 0.}, "Spacer2"], TraditionalForm], {0.005, 0.}, {
        AbsoluteThickness[0.1]}}, {-3.506557897319982, 
       FormBox[
        TemplateBox[{0., 0.}, "Spacer2"], TraditionalForm], {0.005, 0.}, {
        AbsoluteThickness[0.1]}}, {-3.2188758248682006`, 
       FormBox[
        TemplateBox[{0., 0.}, "Spacer2"], TraditionalForm], {0.005, 0.}, {
        AbsoluteThickness[0.1]}}, {-2.995732273553991, 
       FormBox[
        TemplateBox[{0., 0.}, "Spacer2"], TraditionalForm], {0.005, 0.}, {
        AbsoluteThickness[0.1]}}, {-2.8134107167600364`, 
       FormBox[
        TemplateBox[{0., 0.}, "Spacer2"], TraditionalForm], {0.005, 0.}, {
        AbsoluteThickness[0.1]}}, {-2.659260036932778, 
       FormBox[
        TemplateBox[{0., 0.}, "Spacer2"], TraditionalForm], {0.005, 0.}, {
        AbsoluteThickness[0.1]}}, {-2.5257286443082556`, 
       FormBox[
        TemplateBox[{0., 0.}, "Spacer2"], TraditionalForm], {0.005, 0.}, {
        AbsoluteThickness[0.1]}}, {-2.4079456086518722`, 
       FormBox[
        TemplateBox[{0., 0.}, "Spacer2"], TraditionalForm], {0.005, 0.}, {
        AbsoluteThickness[0.1]}}, {-1.6094379124341003`, 
       FormBox[
        TemplateBox[{0., 0.}, "Spacer2"], TraditionalForm], {0.005, 0.}, {
        AbsoluteThickness[0.1]}}, {-1.2039728043259361`, 
       FormBox[
        TemplateBox[{0., 0.}, "Spacer2"], TraditionalForm], {0.005, 0.}, {
        AbsoluteThickness[0.1]}}, {-0.916290731874155, 
       FormBox[
        TemplateBox[{0., 0.}, "Spacer2"], TraditionalForm], {0.005, 0.}, {
        AbsoluteThickness[0.1]}}, {-0.6931471805599453, 
       FormBox[
        TemplateBox[{0., 0.}, "Spacer2"], TraditionalForm], {0.005, 0.}, {
        AbsoluteThickness[0.1]}}, {-0.5108256237659907, 
       FormBox[
        TemplateBox[{0., 0.}, "Spacer2"], TraditionalForm], {0.005, 0.}, {
        AbsoluteThickness[0.1]}}, {-0.35667494393873245`, 
       FormBox[
        TemplateBox[{0., 0.}, "Spacer2"], TraditionalForm], {0.005, 0.}, {
        AbsoluteThickness[0.1]}}, {-0.2231435513142097, 
       FormBox[
        TemplateBox[{0., 0.}, "Spacer2"], TraditionalForm], {0.005, 0.}, {
        AbsoluteThickness[0.1]}}, {-0.10536051565782628`, 
       FormBox[
        TemplateBox[{0., 0.}, "Spacer2"], TraditionalForm], {0.005, 0.}, {
        AbsoluteThickness[0.1]}}, {0.6931471805599453, 
       FormBox[
        TemplateBox[{0., 0.}, "Spacer2"], TraditionalForm], {0.005, 0.}, {
        AbsoluteThickness[0.1]}}, {1.0986122886681098`, 
       FormBox[
        TemplateBox[{0., 0.}, "Spacer2"], TraditionalForm], {0.005, 0.}, {
        AbsoluteThickness[0.1]}}, {1.3862943611198906`, 
       FormBox[
        TemplateBox[{0., 0.}, "Spacer2"], TraditionalForm], {0.005, 0.}, {
        AbsoluteThickness[0.1]}}, {1.6094379124341003`, 
       FormBox[
        TemplateBox[{0., 0.}, "Spacer2"], TraditionalForm], {0.005, 0.}, {
        AbsoluteThickness[0.1]}}, {1.791759469228055, 
       FormBox[
        TemplateBox[{0., 0.}, "Spacer2"], TraditionalForm], {0.005, 0.}, {
        AbsoluteThickness[0.1]}}, {1.9459101490553132`, 
       FormBox[
        TemplateBox[{0., 0.}, "Spacer2"], TraditionalForm], {0.005, 0.}, {
        AbsoluteThickness[0.1]}}, {2.0794415416798357`, 
       FormBox[
        TemplateBox[{0., 0.}, "Spacer2"], TraditionalForm], {0.005, 0.}, {
        AbsoluteThickness[0.1]}}, {2.1972245773362196`, 
       FormBox[
        TemplateBox[{0., 0.}, "Spacer2"], TraditionalForm], {0.005, 0.}, {
        AbsoluteThickness[0.1]}}, {2.302585092994046, 
       FormBox[
        TemplateBox[{0., 0.}, "Spacer2"], TraditionalForm], {0.005, 0.}, {
        AbsoluteThickness[0.1]}}, {2.995732273553991, 
       FormBox[
        TemplateBox[{0., 0.}, "Spacer2"], TraditionalForm], {0.005, 0.}, {
        AbsoluteThickness[0.1]}}, {3.4011973816621555`, 
       FormBox[
        TemplateBox[{0., 0.}, "Spacer2"], TraditionalForm], {0.005, 0.}, {
        AbsoluteThickness[0.1]}}}}]]], "Output",
 CellChangeTimes->{3.808082573263296*^9, 3.808082854198824*^9, 
  3.8081030498427134`*^9, 3.808103140516596*^9, 3.808104453671074*^9, 
  3.8081053714867363`*^9},
 CellLabel->"Out[10]=",ExpressionUUID->"03d99b3d-ffca-44ce-8f6b-6ee915e0a5c0"]
}, Open  ]],

Cell[BoxData[""], "Input",
 CellChangeTimes->{{3.808082225705062*^9, 3.8080822257360525`*^9}},
 CellLabel->"In[11]:=",ExpressionUUID->"0df3f0fa-e594-4004-8d7f-876f70914762"],

Cell[CellGroupData[{

Cell[BoxData[
 RowBox[{"Export", "[", 
  RowBox[{
  "\"\<Data38_09_vs_radius2.txt\>\"", ",", "Data38", ",", "\"\<Table\>\""}], 
  "]"}]], "Input",
 CellChangeTimes->{{3.7724968630956507`*^9, 3.7724968632278748`*^9}, {
   3.772499760078429*^9, 3.772499765121556*^9}, {3.772499871899249*^9, 
   3.772499886270367*^9}, {3.805587885031858*^9, 3.805587905745984*^9}, {
   3.805588177877954*^9, 3.8055881818326874`*^9}, {3.8080826447492085`*^9, 
   3.8080826575388927`*^9}, 3.8080837688093843`*^9},
 CellLabel->"In[12]:=",ExpressionUUID->"cab0eeaa-ab9a-43e3-a72b-e99e776791c7"],

Cell[BoxData["\<\"Data38_09_vs_radius2.txt\"\>"], "Output",
 CellChangeTimes->{3.772499888285449*^9, 3.8055879111078873`*^9, 
  3.805588197032973*^9, 3.805671617364258*^9, 3.808082573365241*^9, 
  3.808082885907604*^9, 3.8081031408474083`*^9, 3.8081044540968246`*^9, 
  3.808105371895502*^9},
 CellLabel->"Out[12]=",ExpressionUUID->"fdef3973-bc42-4be0-8645-1a4b87ff962b"]
}, Open  ]],

Cell[BoxData[
 RowBox[{"(*", " ", 
  RowBox[{"Sharvin", " ", "-", " ", 
   RowBox[{"Ballistic", " ", "Conuctance", " ", "calculation"}]}], " ", 
  "*)"}]], "Input",
 CellChangeTimes->{{3.805588128909027*^9, 3.8055881301453185`*^9}, {
  3.805588203014558*^9, 3.8055882110129795`*^9}, {3.808081979677478*^9, 
  3.8080819936144667`*^9}},
 CellLabel->"In[13]:=",ExpressionUUID->"67017627-bde9-4436-872b-b7c97afc0090"],

Cell[CellGroupData[{

Cell[BoxData[{
 RowBox[{
  RowBox[{
   RowBox[{"kF", "=", "9.0"}], ";"}], " "}], "\[IndentingNewLine]", 
 RowBox[{
  RowBox[{
   RowBox[{"SRSP", "[", 
    RowBox[{"a_", ",", 
     StyleBox["kF_",
      FontWeight->"Plain"]}], "]"}], ":=", 
   RowBox[{"7.7481", "*", 
    RowBox[{"10", "^", 
     RowBox[{"(", 
      RowBox[{"-", "5"}], ")"}]}], "*", 
    RowBox[{
     RowBox[{"(", 
      RowBox[{
       StyleBox["kF",
        FontWeight->"Plain"], "*", 
       RowBox[{"a", "/", "2"}]}], ")"}], "^", "2"}]}]}], 
  ";"}], "\[IndentingNewLine]", 
 RowBox[{
  RowBox[{"DataSRSPdiameter", "=", 
   RowBox[{"Table", "[", 
    RowBox[{
     RowBox[{"{", 
      RowBox[{
       RowBox[{"a", "*", "2"}], ",", 
       RowBox[{"SRSP", "[", 
        RowBox[{"a", ",", "kF"}], "]"}]}], "}"}], ",", 
     RowBox[{"{", 
      RowBox[{"a", ",", "0.5", ",", "180.1", ",", 
       RowBox[{
        RowBox[{"(", 
         RowBox[{"180.1", "-", "0.5"}], ")"}], "/", "140"}]}], "}"}]}], 
    "]"}]}], ";"}], "\[IndentingNewLine]", 
 RowBox[{
  RowBox[{"Data38d", "=", 
   RowBox[{"Table", "[", 
    RowBox[{
     RowBox[{"{", 
      RowBox[{
       RowBox[{"a", "*", "2"}], ",", 
       RowBox[{"Eq30", "[", 
        RowBox[{"a", ",", "38.0", ",", "kF"}], "]"}]}], "}"}], ",", 
     RowBox[{"{", 
      RowBox[{"a", ",", "0.5", ",", "180.1", ",", 
       RowBox[{
        RowBox[{"(", 
         RowBox[{"180.1", "-", "0.5"}], ")"}], "/", "140"}]}], "}"}]}], 
    "]"}]}], ";"}], "\[IndentingNewLine]", 
 RowBox[{"ListLogLogPlot", "[", 
  RowBox[{
   RowBox[{"{", 
    RowBox[{
    "DataJenVSd", ",", "DataSRSPdiameter", ",", "DataErtsVSd", ",", 
     "Data38d"}], "}"}], ",", "  ", 
   RowBox[{"PlotRange", "\[Rule]", " ", "All"}], ",", " ", 
   RowBox[{"Joined", "\[Rule]", " ", 
    RowBox[{"{", 
     RowBox[{"False", ",", " ", "True", ",", "False", ",", " ", "True"}], 
     "}"}]}], ",", " ", 
   RowBox[{"PlotStyle", "\[Rule]", 
    RowBox[{"{", 
     RowBox[{"Green", ",", "Black", ",", " ", "Red"}], "}"}]}], ",", " ", 
   RowBox[{"AspectRatio", "\[Rule]", "1.2"}]}], "]"}]}], "Input",
 CellChangeTimes->{{3.8055881383246293`*^9, 3.8055881384595747`*^9}, {
   3.805588221271078*^9, 3.805588244756635*^9}, {3.805671592761381*^9, 
   3.8056716120812764`*^9}, {3.8056717448381968`*^9, 
   3.8056717474836707`*^9}, {3.8080827922604322`*^9, 3.808082800519677*^9}, {
   3.8080829145751233`*^9, 3.808082950259612*^9}, 3.8080832158769455`*^9, {
   3.8080832785829372`*^9, 3.808083331888275*^9}, {3.808083535285386*^9, 
   3.8080835701952953`*^9}, {3.808083610255272*^9, 3.8080836389517775`*^9}, 
   3.8081031508746424`*^9, {3.808104982831927*^9, 3.808105014171921*^9}},
 CellLabel->"In[14]:=",ExpressionUUID->"d5821ed2-7ef3-40cb-ae64-f38af4d8d092"],

Cell[BoxData[
 GraphicsBox[{{}, {{{}, {}, {}, 
     {GrayLevel[0], PointSize[0.007333333333333334], AbsoluteThickness[1.6], 
      LineBox[CompressedData["
1:eJw1kXs4lAkDxZmLGWOMy8z7voVCbXIrKqGS98yyypZKW2mLJVso15BcVytd
JMqy2iItusm4lrJuo4TqUyplWFHKXUouiZKv74/vPM95zh+/f855jq67/+Y9
DDk5uYRv/l/+X88lAqt2V+3qBo0J0xinMdpfO3m+lhlRPUmymhuY0/T2TP6T
j+2q1aWntGc9dpDHqpUdazS+41dPG4gb4cpEITut1VKeW33/jHdaIpMNytBO
fL6UVR006fvTXDcF3PUQP4maka++3n10VnccB8e0tBNfOc1Ik8rPsZ4mcCGo
bWw3XvtZ2pdWPRUQrIgSG0t2Ud6ENPD4/JDrNjycTJJQVwLGpAaPpJ49MzwU
hK9ybIv+IL0674AZJErwcWyw6ksfkrqJTnlZrOMjp+ZL2uJLfdICSYJmWQcf
i+S5rNmKXdLbOcZ5m72UsWqJzruroS+l7Us7B9GvjPALMkbtXpl0DnNLbby7
ADPmW2WLrzVKvTkdDMFzAczzRHq9P9+Wdm1KuRQtVoH5h53hqS4ZUqp/Tm/k
VRWEqjbWDCwsprPjfet+YKvCekPC7Adba+ncniu/q5ipQoOrHqwV+5iOynhy
/6GbKnYw7MO6NZvpeMeYEEm8Kri7XVXKD7bRUa1VxNMbqpi3JDTCYsMren+o
daXbC1V46ASO6ta/prtvV90IYahBcivE+3f9bvpt3T15k4VqILiUlUJwLx0e
Km7L/FEN4zpZTcty+2kmmaXY7aOG2MncfzwaB+lB4zQLfqIa2F6rz7Z2DtGv
V6uZG+SrIfxgxqGcN+/p7/TuLF//UA0NUc2VbweG6cjVXp8OD6ohyZLTdO3F
Bzp9/MlUO1cdcZNbesLrR+jfsjTPeixQx1m3rBZp7ig979HMIgOxOqoqa6Kf
xY3R5Q7sxabO6jha9j6a7z5OH/VbTB8JUcerakvFErOPdOibAoclp9Xh7WUb
RTAm6Ot87QyrHHWIiyvlAh5M0M/igtvzb6vDIW3vZ/nET/TaNlOTU63qGNBb
H8dymKRj/LpWdA2ro7S6r0PCmaJ7rDcvvcERos3GKcu4aope92BnN2uuEMwL
2SuLAz7Tg1od1W3LhFAwu0nu1f5CG/Vltq22F4KV+Oxt2IMvdH1ZxBeTX4R4
PS97lBc4Tb/eWfL3zUAhSo0CCJBf6azW5/LNR4Womh08d9Wtr7TG6L8af5wT
Iqo7vUdz6ww9wR+TvMsTwvPGnoNywzP0wroGm/fVQnyoIs4wbOVQcCBoxZkm
IVSjCn2zEuXAcez5p79biKCBCP+3MjkkXdlU1z8hRLrtgsy32vIQRMpZnlMU
ITG1yzPfQx537mnWTGuI4HLfMcVKIo9TrzQnSWMRkvU3+2QOyyMiU7Suz0oE
G+PlN3qWMdB7rEEp2EGEsVrRLSKEgVTda/srXETIM47fYHGLAY/O8L9qfEV4
b/So/6cJBhb2kIfjo0QYtbZOCTJnIr+7S4tMEEGwOuTz+WAmOinxqj3pIrSx
e4P/LWJiqOh+RniuCDw/RabpOyb06OQxpzIRhrJMdlwyYEE0YCf7ek+Eyxu+
dmE3CxXJxo8DZCKsGU+5x81gQeI1b3tBtwgK9j59DBkLHWGHW8pHRXiYMNxv
psJGctnX3DPyBLJPt1tctGNDnO2qbatCYMeyXextUWzopNsH3tEiICMVHTde
Z+OIRa9MaEhgX2x0b0ofG87GiQdXWBCoc9L0MJqjgNbB7b5mtgTKttqtphwV
YH7u5gO2I4HFKpXFzrEKEOiOpOa7EDhtmPtm5qYC1jKKGk32EThQcLmO1a8A
r9h9e0+EEPh46+Qifw0OfO7KNkpjCCiUiuu/X8fBtUUuHo2JBKadnXQPR3DQ
9ND3ePk5An+3n81ZlsvB+Q99cbGXCTzwOVrg9C8HLL9AC6NiAp6/SPaMcLnQ
GandVlhJoNlv6rWCBReRN9lXRPcJ2B6anP/Xbi4sW1id258RsOB8VMpJ4sLt
asKtqJff9q+Z7WFVxcXGpRdlhwcIpPgH9WwZ4GKORW2f9ziBhpgJw3FCEV4y
3QRzORLjzH0V2mJFZOq07OrikWjTt1GReSuCLtCfOUCQcPz1SOycVEXEJed8
GtQmETl2fN+4VBHXskPa7QxJTJtVTrv1KyLM3dXymBmJFaZue93VeRi6oH46
z5oEX2/Rvc8reQgZX+NZtpbEokjGApNfeTCy7rXK30yCcSE64usJHkr1F5+M
cyax3D6t1LuYh6qvTQ3rPUg4ZC4tD23loaTcKOiTPwnDP5O2LJRTQkq87fDJ
MBIXn42tDdNTQk89t5h3mMT7WvamgPVKuHh85/zAkyT67m0iBIFKuPDCTFLz
J4nHs25abjmjhAUVFUUzGST6U59vsK1Qgmf97lS9qyRGag50vnylhKFXcmWW
RSR4hj3++mw+jlzvCDMvI+Ed7OKvbcCHztIXpjo15Ld/flpXt54PPe0oi4//
IfFunmzP3AA++Fdn3pQ+IxFr10kZJH/jugEnvNq/9TPMLuot4YM5VB7J7iGx
a8fT8J0tfAyfreGdfkdiluBD8ZEpPoppnxjuBIk5l5KTPLWU8Vyv0MR/hkSO
ONuOYa2MP+7kO9/lUEgvPD+1zVUZZ9gVjlxVCoUVTx95HFLGjdn+W1fNovCd
8oX2pZnKePl7ocRFh0JT3sWVFbeVkZNXf85fn8IXZ/lR5mtlPGJ57dpvSiHx
nxhlJYYAFvsr8aslhSXeLSee6grg5xt68AdQUHa+u2enWAD9863fz1pLYULD
PvmymwDfj1d0tG2k8EtEM6MkWoAfQy8eOe1EIfJYcMaxDAHcT94JMHel8FL2
9kftSgFE75ktDz0oXHYf6Y1sE8Bl3eyRbX4U7jet2ZQ5KYBWyKGxJwco1P7W
9XMCpYI7WxKEdBQF10mqWbxcBZP7A2MyYilY+UmSpJtVUGtjHzQcT2FvCWcr
J0AF/wV6QM2F
       "]]}, {}, 
     {RGBColor[0, 1, 0], PointSize[0.007333333333333334], AbsoluteThickness[
      1.6], LineBox[CompressedData["
1:eJw1jmk4lAsfxp+xRJJlZp5nhMpyUlIoio7y/4vTaytpoSuKNnllF9FJnZAI
lRahUkpFlgpJyAxSlKVCCBPFWCZMso1tTu+H976u+7o//O4PP/WDPjuOiBEE
Efe7/9v/J+KWY/RV16WcGuUJ/TDHUbA971134E+SI6QkPteIzwLuf7lWa1CB
U3hpqdKHrTS83xA/2bhHljOrbVaPLuKYKpcVn24nzam+cezmRXFJ5G1lv96t
KckJEHrtXOI6D/UdGHvPR4lx8noilXqipTBfvFWZv4vgxBcnS3yKk0YuZbzu
QfsMu+8mZ8r3+Hz03Pp+QW2kkO0fpRmUZy6DNWN6cuqXx9nadeyjPJEM5qq9
oy/q/cVO1wg0xKwFGFtnZnX99E+2K/OSu5GNLN59bdBAJA2xn2TFqRRxZVEG
E1u+xg+wyzJWZe9wX4gW8Sc/LWnjsTvWdvGxfyHm6fi6B3p8Zy8W31UZc1AO
25U8DTyNOtnHpLhick1yqNpWGDEQ+IXdvf3agzNm8jjapc0DbiOb1b+491S6
PNL6JGPOmNSz78d4vflLUgFDrykPn3OsZGfyHp2VN1TAB8yHG8zFC9mhKR+r
a10V0Eh33DvDLYkdYx8WlBWjgJKc4vLhqjQIbS0lP+UrYFPOSpqaTRH4BZu+
cm1XwBCBe9bM89fQU1aaHySmiFUxOh/38t/DjzdVNL3liqhRUbZxt9tHOBls
1pZqrYhODo07lZ42gjh1b36PpyKW+BSTVU3NwF9100j2oiK+S+vfONz6Bb5t
UlyvnaOI8fsi730p7YA/tMrX2dYq4ppJa6ft5p1wapP7ZDhfEWVtJQRXk7rg
1tjHqQ5pOnKU7afI79/g9D2VJLdldLxpnH0iVa0bNOpEq7XN6PjC1TxMsKMH
irdK6uo707GrOZvKOcmDSG9dOBdER98X3DsnEnsh+PuTrWsu07Eh7bM9N6sP
8mSXpmzMoGN1r8Ne98J+aIw+3pFTRsdMgwuD8cUDYNmmr3eplY61jg8N6gr4
EObdvaFbQEeuSrZK1OMfwDPdsTZfioFvLbaxNG8Mgs07px6JJQyM7Ukomz41
BHxVLqfNgIHOpqaB7s7DoNOX2rbJioF1tM397coCeFv094zefgaecRi8eTtC
AN+cnt8t8GegRrfFjSS+AO61NtE+RzLQYLcL76fdT1D+9UX5SjIDt7PVzlc+
+wkTsqNZQ9kM3DTsdWWN4ggsf1NjPsxhoCA729XeewSeBAZsuNHAQNU9c49N
q0dAyp73sr+HgaWHQzIUNX5B/KPtb/onfvuENeh2Bf8CuVOEcfJ8JlZEpJSV
1/6C8iqVilllJkYv88h7pzYKlzpVhNQqJrreFq6T9R+Fv1OZNn0bmchqfuWd
VDYKvedrFhzfykSPF6VR4fJjkKD+2K9kHxNNTBZVfnEaA7euk4kVXkyk2Vp1
Pn04Bst5VHhMKBNHw22+yQvGIKenW5WKY+Lq2mtdUsbj0MUyMzlyi4ls3RCJ
h6fHYfBZdcrJTCauUCqoGq8YBy24OupYxMSebM7CedITwBzY0jxXxcSNRxyW
fLWegJKrqz74Nv/+V7m8jI2dgCx3jT1PephYmW+gvKh2Argh4S3Fv377yFsS
F2Un4WrRXOYNGolRD50KRq0nwey+y1ILeRKZs5qLHKImQe2WlX+5Kon+d6Nu
F72ehHNGvc2MlSReGDrusJIQgvOqiyc2GJGYa2c5lfWnEFr5e7wMLUgcxx+9
VseFsD654J2kPYluPQk60tlCkFMfScjZR2LXZgwf6haCpdizej0PEmk19QfF
VafAPcLjvxeCSNTeLzVpu2MKPF8327HDSJz219f9eH4KHq/e51Z/kURu+6Vn
10umoKHWK6o4mURHetrIHcEU3P7ZFx3xkMTk52u0xzSnQcLb30gnl8R+jrpj
ssM0qI1UOjx9RSLvhKHNtahpOFUg+YhZTeJ8ydj7vS+nwbhFomtPI4mNPoof
EgemwTU97kXoVxI9jhQws5RnwG5tWnP4AInxSgkxy6xnYLFRZd+xMRK/e0xo
zQ+ZAfdm9bj1BIVmm9bm7X00A6lqLQe6ZSi0rw9pWdw0A/BkhSiQpPBCS5yq
g9gsRF/NmOQvpXDL8M7ueXqz8Ph+UMeWlRSGv9gbaOA0CyEHXYzPG1L4bY3l
BDdyFgbv0C9nm1K4LcgwUDZ3FoLG/nO0yJLCDskRbmn7LOiY9m7M2UHhknoL
GeG8OShcoRsb7Uxh5qB0/iv9OSida6ixdaMwTNn6rPzeOXherBMw6UPh+1xb
4mfYHFyLsRDEhlA4vDo643DmHPDeSufKhFMYX53c6dkwB2lRTpr+sRRGaWuM
LZiegzvthlkV1ym8l3xL00JDBMtKSp6JUig0StFPYFmJ4Ojbwwla6RQe3uN7
JMpHBIOdRJHxMwqz/ehJiddFcC6PG7K+iMK60dQV1sUiUFvbrq9WQeHmR8tm
UjpFoLU01Gj8PYWHHrsE1YgRKJsu+l7YSOECduo3VZJALXXfC+4dv/nA4VSz
5QSKDxafkuRR6Bdw84LJBgIFSRUyl4coTM/86rPAhsBc8AyTnqBQ4myuaq4z
gU1aT/V8RBSaLnvhoO9N4JXyHOfXUiykifgdkWcIvCFZYi+twEJDUadnwWUC
8xf57DZRYiH/H34hO5XAr2efZu1TYyHV6Oh/P5fAjOy3yT4rWBgcn2hxsILA
Ogn3A376LPzQGPB5poFAI79XeMiYhaHBuu8Cugn09go+8ReyMMzz+au3owSu
uN26WcmShRZmldZCCRpuHivhttmxcNuMvNR8kobWwWnnLjuyUHzbgYiJP2h4
MLbcd70LCzNNyrZXGtKQOSzeUuvGwkT76+P+FjTcZ7NoxMGbhSq+nBliFw1V
g/4Z/RjIwjfmZTyfQzQs3xXHgFAW2p2sN+T401Do5x+WEsHC7+UTh0bO0rDS
3CpAEMPCpvT1Q/PiafgvwNIXbw==
       "]]}}, {{}, 
     {RGBColor[0, 1, 0], PointSize[0.007333333333333334], AbsoluteThickness[
      1.6], PointBox[CompressedData["
1:eJxTTMoPSmViYGAQBWIQvSZ389OYhPf2BV85HJMCxA8oGO95mdr8yT7obUHA
nEeiBzKKDu6q/fPNvl55YemCs8IHimQu+vl7/beX0l7q/TSb/0CNZ+2F8mhG
Bw1++R3X1XkOvA72k4uvYHLYq7SwLoOD68DXfZZCEziZHXYn96icesxxYM6W
FhmVcmaHhaZPa9aqcxxINk6YkmPI4vB2ifTrqCNsB5iKjpzVLmZx6Jn0z+Jm
NNuBdlNrq/M32Bz6+ve8LGxlPFBuqqyV4MvhkMPCX3Ze5d/+D65ztc9u4XWY
JG75K9D3+f5p853jD+1H8Ddw3eVmaOVzYNn5Y8Ui4Uf7mft+SsVp8jt8W2YR
ui/gzn7D3rJJyx7zO5h9Nk7vWHkbLr/sh+isqS2X9n8rOr7zTaSAg3NlSrsO
9+79z9zOx/4+I+DgNXt3xfGQzfYFS3uOq3QJOQSuFP3S2PrUHgABRJyF
       "]]}, {}, 
     {RGBColor[1, 0, 0], PointSize[0.007333333333333334], AbsoluteThickness[
      1.6], PointBox[CompressedData["
1:eJxFlXs41VkXx8/vdw7OFb9zyjUZb0ZlSiqMjth7ZDTzlpRbKlRy75UuSDoH
JaN0o4sUJSOVW0VpRsJKbzp0VC6HLqaozJtLRZLQOd7mDz9/7Gc/n+f7XWuv
tfZ+nm3iH+EWSDIYjP3f1j/7iza9luDkbOTTf0Zm5WIED1xjbSJuPkMiO+EJ
Y39DSBe2ytQvdiI3yb6YM7oG8H7bOfSD5G/0uWTd7mZSH0zUV7Wfn9+DIjJr
vupV6EJIdoCP1fpPqHy02+qlkwjctTrSHPd8RvKca2bP/ESQI8/vXzdlGMkG
nPGqLSIQm0Tt1bw0jB6GH4l/rSOCikTv9FHZF7ToUKmavVgEay12ViwO+IJq
tQq0+m8Lwb9d+t2/p35BfxMMJ8t4Ibg33BmScEaQw5tK9dNnJ/nEZZullZ5C
MPrftqmNR76ghGE7njNfCO/jf/A9VDOKkrfrL8oQCkFcusErI2gEjZkIHVNy
KWgzLM0tixpBhK/hjk0XKQh8FHBt2e+jyON1g+Mv2RSIVwQrbCLHaP3NueWp
YaZK1Gh+TlBcQEGAntfUpBdK2j+fkbsEnxxFYVYhHm1eFCi8ZDbCK2No/jHm
FuMACqYPo3dO9l9pHmVwUjpJJfL68CDNyoMC8yq/jYHHlahSo1mc50LBx6Zr
LRsNVHS+rkSttyNZKtq/yXVw0PClChm241p5EAXpufrar/41iu435p+506kN
p2qlLUW2Y2gt03/asi5tGHcKfBNYP4ZkrR4lMSwKol5dP25U/hUFat5qzhrX
hu7QtIDeaiWy27VDz1JEQYp/zvv8UiUd7yp5/iSSo0KdeP3Q7FhN2PE0undB
MgO/XP2usdNfExJk6iWSKgb22FLPPBumCRQO167umuTWGElomQaBJ+IbhlY2
fqBUqPT9iV4HJ02oCUEdcb1KFF6VcHglWxP6+VxSdHQcqUWbResaaYJaUXJk
fe84clGvXZRqqgkHFwS2Z25g4AndHTuVCU6qkNl96bq6OgE8ezfLrLyCgWuC
YweTHglAvb1k+REegYOeGZtekgvAd2naW/OfCDzhj43OWN7zkIGD4rojfWIE
MM/P4laWJ4FzL8yQLo4UwH1HiyK7QoLWJ/rrvHQ/LF7JB/ec/tMfKAJbrny6
6ck0AXzMG3qkY0Zgx/ihLDYlgFehFva3HQj8R56DImKGAGbK7eyUmwmcKvbs
DpopAMvWIUHRmUl9yYrbCpYlgffFKc8kPeWDRVJrZuZtArtKTP1uKPhgMHgt
MDaCwMtXpEsKr/Dh8vYluxuzGFixOKJiajQfeqKCfBgfJnli/ps7ElJDj/NB
Wmy0V7KAwO4FNRcfp/BhUCNU93Iogce3fh/Wc4MPTN17jorqyfPNVJn3X+4i
sJ98z5aMOD7EMAnOKoLEfxa9qBtM5UO7hslu4hyBG/6qTH28kg8RIZSxC0Xi
POsZ76W/8KEAHVwz5SsDjxD2xJ57PAhSHZ4p30Zg366CyAYWH8RHkcHvcgJf
LWHqCcd5sFBfvDfFkqQ52Jtl6mZEYP+dcx20vXkwRT973gVXAr/9zXB79Hoe
1L0x7F8pJXC8uGrp3VQebHVP6eGWEfhu3UZJXSIPhH4eIXe7CJzw6+2r967z
6Ppsdy6/8rmABxrT9uhEFZF0Pd8rnrJ6mkh8NlM96YmMB2nrBlsSlJP834Lm
QPtfSWzSrTeG5/KgqG+F4Y7Hk+y8zy18fhWJ41teTndj8uCIq/cr3X/y3bS2
9FH/1t94rJ3t4CS3V/41Kp/OpFlLPbhkPISJP/18cNm6h1zI9r8VPtpH4Lq2
Ry7ECS5sSpZwdIxJfJ2Sntc5xqXz2Xr6OFvnc8GG8rQ920Xir7PaYn48ygXN
wm6Z23dM2m+YILK2+EzgwQ0DOlQ4F5pW8+vEI9/ee1+63N+aC2j/2aGth0hc
7aNVl+XFhfi3IeZ1ZSQucig8BR5c8LyRQdr3krS//nXO7P21JG7O6TusbcqF
jq6wTstWEr/e2rTiApMLAzs/RU0hWTggL7F5tQkXBIvKL+a++6b7Z0w71sqB
3Vp3h/1qSGw906R4QyWH7qfcZZWcU8yB6EN+uzL1Wbg2Z+07g2oOKP6DYkbC
WLQ/sqCEV1xP4raTLb3kbxxQFV3MWvyBxAsL9NaXJHOgsfbu+POrJG4KKjFv
8+SAVpOg/fwAiTkz1mov9OAAU/E4cs1NFs0T8V1+b87Xm3Po+/E6eMNx3mwO
Pc++6bcq5j5nw2VsOPuqJxO/+JNP9TWywX2z+89hYUwsMyatyivYEFfefMBx
NxOXzT+tVSZjQ5daBZFYw8TiH/dl769mQ36Fe/LHcCY+Yf+Hb8IpNnzsmHPO
W8rETw8Yj7NT2eBZo8i7fIyJ29akFzpksuFAiLOXzZ3J+In6B719Z1SfZkMz
2yZxWjALW2qLqGInNjzYIiRr37Kw1GFOsP0SNoTuqi41WKtG6x2zzmsfCFbD
0pnPHicrNOj/rIqvenLLgoIqwfYBYewYEnPETgM/UdAc4ui5cGAYac1xCMv3
EcGqpkvlKqsXCO86FD8P6cGX57ZxB4RMPNJT2DBdzIH/A14j1i4=
       "]]}, {}, {}}}, {}, {}, {}, {}},
  AspectRatio->1.2,
  Axes->{True, True},
  AxesLabel->{None, None},
  AxesOrigin->{-0.21653402210280917`, -8.698878360509916},
  DisplayFunction->Identity,
  Frame->{{False, False}, {False, False}},
  FrameLabel->{{None, None}, {None, None}},
  FrameTicks->{{
     Charting`ScaledTicks[{Log, Exp}], 
     Charting`ScaledFrameTicks[{Log, Exp}]}, {
     Charting`ScaledTicks[{Log, Exp}], 
     Charting`ScaledFrameTicks[{Log, Exp}]}},
  GridLines->{None, None},
  GridLinesStyle->Directive[
    GrayLevel[0.5, 0.4]],
  ImagePadding->All,
  Method->{"CoordinatesToolOptions" -> {"DisplayFunction" -> ({
        (Exp[#]& )[
         Part[#, 1]], 
        (Exp[#]& )[
         Part[#, 2]]}& ), "CopiedValueFunction" -> ({
        (Exp[#]& )[
         Part[#, 1]], 
        (Exp[#]& )[
         Part[#, 2]]}& )}},
  PlotRange->{{-0.12263873818212201`, 
   5.8866594327418555`}, {-8.498424712169058, 3.929701484964131}},
  PlotRangeClipping->True,
  PlotRangePadding->{{
     Scaled[0.02], 
     Scaled[0.02]}, {
     Scaled[0.02], 
     Scaled[0.05]}},
  Ticks->FrontEndValueCache[{
     Charting`ScaledTicks[{Log, Exp}], 
     Charting`ScaledTicks[{Log, Exp}]}, {{{0., 
       FormBox["1", TraditionalForm], {0.01, 0.}, {
        AbsoluteThickness[0.1]}}, {1.6094379124341003`, 
       FormBox["5", TraditionalForm], {0.01, 0.}, {
        AbsoluteThickness[0.1]}}, {2.302585092994046, 
       FormBox["10", TraditionalForm], {0.01, 0.}, {
        AbsoluteThickness[0.1]}}, {3.912023005428146, 
       FormBox["50", TraditionalForm], {0.01, 0.}, {
        AbsoluteThickness[0.1]}}, {4.605170185988092, 
       FormBox["100", TraditionalForm], {0.01, 0.}, {
        AbsoluteThickness[0.1]}}, {-0.6931471805599453, 
       FormBox[
        TemplateBox[{0., 0.}, "Spacer2"], TraditionalForm], {0.005, 0.}, {
        AbsoluteThickness[0.1]}}, {-0.5108256237659907, 
       FormBox[
        TemplateBox[{0., 0.}, "Spacer2"], TraditionalForm], {0.005, 0.}, {
        AbsoluteThickness[0.1]}}, {-0.35667494393873245`, 
       FormBox[
        TemplateBox[{0., 0.}, "Spacer2"], TraditionalForm], {0.005, 0.}, {
        AbsoluteThickness[0.1]}}, {-0.2231435513142097, 
       FormBox[
        TemplateBox[{0., 0.}, "Spacer2"], TraditionalForm], {0.005, 0.}, {
        AbsoluteThickness[0.1]}}, {-0.10536051565782628`, 
       FormBox[
        TemplateBox[{0., 0.}, "Spacer2"], TraditionalForm], {0.005, 0.}, {
        AbsoluteThickness[0.1]}}, {0.6931471805599453, 
       FormBox[
        TemplateBox[{0., 0.}, "Spacer2"], TraditionalForm], {0.005, 0.}, {
        AbsoluteThickness[0.1]}}, {1.0986122886681098`, 
       FormBox[
        TemplateBox[{0., 0.}, "Spacer2"], TraditionalForm], {0.005, 0.}, {
        AbsoluteThickness[0.1]}}, {1.3862943611198906`, 
       FormBox[
        TemplateBox[{0., 0.}, "Spacer2"], TraditionalForm], {0.005, 0.}, {
        AbsoluteThickness[0.1]}}, {1.791759469228055, 
       FormBox[
        TemplateBox[{0., 0.}, "Spacer2"], TraditionalForm], {0.005, 0.}, {
        AbsoluteThickness[0.1]}}, {1.9459101490553132`, 
       FormBox[
        TemplateBox[{0., 0.}, "Spacer2"], TraditionalForm], {0.005, 0.}, {
        AbsoluteThickness[0.1]}}, {2.0794415416798357`, 
       FormBox[
        TemplateBox[{0., 0.}, "Spacer2"], TraditionalForm], {0.005, 0.}, {
        AbsoluteThickness[0.1]}}, {2.1972245773362196`, 
       FormBox[
        TemplateBox[{0., 0.}, "Spacer2"], TraditionalForm], {0.005, 0.}, {
        AbsoluteThickness[0.1]}}, {2.995732273553991, 
       FormBox[
        TemplateBox[{0., 0.}, "Spacer2"], TraditionalForm], {0.005, 0.}, {
        AbsoluteThickness[0.1]}}, {3.4011973816621555`, 
       FormBox[
        TemplateBox[{0., 0.}, "Spacer2"], TraditionalForm], {0.005, 0.}, {
        AbsoluteThickness[0.1]}}, {3.6888794541139363`, 
       FormBox[
        TemplateBox[{0., 0.}, "Spacer2"], TraditionalForm], {0.005, 0.}, {
        AbsoluteThickness[0.1]}}, {4.0943445622221, 
       FormBox[
        TemplateBox[{0., 0.}, "Spacer2"], TraditionalForm], {0.005, 0.}, {
        AbsoluteThickness[0.1]}}, {4.248495242049359, 
       FormBox[
        TemplateBox[{0., 0.}, "Spacer2"], TraditionalForm], {0.005, 0.}, {
        AbsoluteThickness[0.1]}}, {4.382026634673881, 
       FormBox[
        TemplateBox[{0., 0.}, "Spacer2"], TraditionalForm], {0.005, 0.}, {
        AbsoluteThickness[0.1]}}, {4.499809670330265, 
       FormBox[
        TemplateBox[{0., 0.}, "Spacer2"], TraditionalForm], {0.005, 0.}, {
        AbsoluteThickness[0.1]}}, {5.298317366548036, 
       FormBox[
        TemplateBox[{0., 0.}, "Spacer2"], TraditionalForm], {0.005, 0.}, {
        AbsoluteThickness[0.1]}}, {5.703782474656201, 
       FormBox[
        TemplateBox[{0., 0.}, "Spacer2"], TraditionalForm], {0.005, 0.}, {
        AbsoluteThickness[0.1]}}, {5.991464547107982, 
       FormBox[
        TemplateBox[{0., 0.}, "Spacer2"], TraditionalForm], {0.005, 0.}, {
        AbsoluteThickness[0.1]}}, {6.214608098422191, 
       FormBox[
        TemplateBox[{0., 0.}, "Spacer2"], TraditionalForm], {0.005, 0.}, {
        AbsoluteThickness[0.1]}}, {6.396929655216146, 
       FormBox[
        TemplateBox[{0., 0.}, "Spacer2"], TraditionalForm], {0.005, 0.}, {
        AbsoluteThickness[0.1]}}, {6.551080335043404, 
       FormBox[
        TemplateBox[{0., 0.}, "Spacer2"], TraditionalForm], {0.005, 0.}, {
        AbsoluteThickness[0.1]}}, {6.684611727667927, 
       FormBox[
        TemplateBox[{0., 0.}, "Spacer2"], TraditionalForm], {0.005, 0.}, {
        AbsoluteThickness[0.1]}}, {6.802394763324311, 
       FormBox[
        TemplateBox[{0., 0.}, "Spacer2"], TraditionalForm], {0.005, 0.}, {
        AbsoluteThickness[0.1]}}, {6.907755278982137, 
       FormBox[
        TemplateBox[{0., 0.}, "Spacer2"], TraditionalForm], {0.005, 0.}, {
        AbsoluteThickness[0.1]}}, {7.313220387090301, 
       FormBox[
        TemplateBox[{0., 0.}, "Spacer2"], TraditionalForm], {0.005, 0.}, {
        AbsoluteThickness[0.1]}}, {7.600902459542082, 
       FormBox[
        TemplateBox[{0., 0.}, "Spacer2"], TraditionalForm], {0.005, 0.}, {
        AbsoluteThickness[0.1]}}, {7.824046010856292, 
       FormBox[
        TemplateBox[{0., 0.}, "Spacer2"], TraditionalForm], {0.005, 0.}, {
        AbsoluteThickness[0.1]}}}, {{-6.907755278982137, 
       FormBox["0.001`", TraditionalForm], {0.01, 0.}, {
        AbsoluteThickness[0.1]}}, {-4.605170185988091, 
       FormBox[
        TagBox[
         InterpretationBox["\"0.010\"", 0.01, AutoDelete -> True], 
         NumberForm[#, {
           DirectedInfinity[1], 3}]& ], TraditionalForm], {0.01, 0.}, {
        AbsoluteThickness[0.1]}}, {-2.3025850929940455`, 
       FormBox[
        TagBox[
         InterpretationBox["\"0.100\"", 0.1, AutoDelete -> True], 
         NumberForm[#, {
           DirectedInfinity[1], 3}]& ], TraditionalForm], {0.01, 0.}, {
        AbsoluteThickness[0.1]}}, {0., 
       FormBox["1", TraditionalForm], {0.01, 0.}, {
        AbsoluteThickness[0.1]}}, {2.302585092994046, 
       FormBox["10", TraditionalForm], {0.01, 0.}, {
        AbsoluteThickness[0.1]}}, {-9.210340371976182, 
       FormBox[
        TemplateBox[{0., 0.}, "Spacer2"], TraditionalForm], {0.005, 0.}, {
        AbsoluteThickness[0.1]}}, {-8.517193191416238, 
       FormBox[
        TemplateBox[{0., 0.}, "Spacer2"], TraditionalForm], {0.005, 0.}, {
        AbsoluteThickness[0.1]}}, {-8.111728083308073, 
       FormBox[
        TemplateBox[{0., 0.}, "Spacer2"], TraditionalForm], {0.005, 0.}, {
        AbsoluteThickness[0.1]}}, {-7.824046010856292, 
       FormBox[
        TemplateBox[{0., 0.}, "Spacer2"], TraditionalForm], {0.005, 0.}, {
        AbsoluteThickness[0.1]}}, {-7.600902459542082, 
       FormBox[
        TemplateBox[{0., 0.}, "Spacer2"], TraditionalForm], {0.005, 0.}, {
        AbsoluteThickness[0.1]}}, {-7.418580902748128, 
       FormBox[
        TemplateBox[{0., 0.}, "Spacer2"], TraditionalForm], {0.005, 0.}, {
        AbsoluteThickness[0.1]}}, {-7.264430222920869, 
       FormBox[
        TemplateBox[{0., 0.}, "Spacer2"], TraditionalForm], {0.005, 0.}, {
        AbsoluteThickness[0.1]}}, {-7.1308988302963465`, 
       FormBox[
        TemplateBox[{0., 0.}, "Spacer2"], TraditionalForm], {0.005, 0.}, {
        AbsoluteThickness[0.1]}}, {-7.013115794639964, 
       FormBox[
        TemplateBox[{0., 0.}, "Spacer2"], TraditionalForm], {0.005, 0.}, {
        AbsoluteThickness[0.1]}}, {-6.214608098422191, 
       FormBox[
        TemplateBox[{0., 0.}, "Spacer2"], TraditionalForm], {0.005, 0.}, {
        AbsoluteThickness[0.1]}}, {-5.809142990314028, 
       FormBox[
        TemplateBox[{0., 0.}, "Spacer2"], TraditionalForm], {0.005, 0.}, {
        AbsoluteThickness[0.1]}}, {-5.521460917862246, 
       FormBox[
        TemplateBox[{0., 0.}, "Spacer2"], TraditionalForm], {0.005, 0.}, {
        AbsoluteThickness[0.1]}}, {-5.298317366548036, 
       FormBox[
        TemplateBox[{0., 0.}, "Spacer2"], TraditionalForm], {0.005, 0.}, {
        AbsoluteThickness[0.1]}}, {-5.115995809754082, 
       FormBox[
        TemplateBox[{0., 0.}, "Spacer2"], TraditionalForm], {0.005, 0.}, {
        AbsoluteThickness[0.1]}}, {-4.961845129926823, 
       FormBox[
        TemplateBox[{0., 0.}, "Spacer2"], TraditionalForm], {0.005, 0.}, {
        AbsoluteThickness[0.1]}}, {-4.8283137373023015`, 
       FormBox[
        TemplateBox[{0., 0.}, "Spacer2"], TraditionalForm], {0.005, 0.}, {
        AbsoluteThickness[0.1]}}, {-4.710530701645918, 
       FormBox[
        TemplateBox[{0., 0.}, "Spacer2"], TraditionalForm], {0.005, 0.}, {
        AbsoluteThickness[0.1]}}, {-3.912023005428146, 
       FormBox[
        TemplateBox[{0., 0.}, "Spacer2"], TraditionalForm], {0.005, 0.}, {
        AbsoluteThickness[0.1]}}, {-3.506557897319982, 
       FormBox[
        TemplateBox[{0., 0.}, "Spacer2"], TraditionalForm], {0.005, 0.}, {
        AbsoluteThickness[0.1]}}, {-3.2188758248682006`, 
       FormBox[
        TemplateBox[{0., 0.}, "Spacer2"], TraditionalForm], {0.005, 0.}, {
        AbsoluteThickness[0.1]}}, {-2.995732273553991, 
       FormBox[
        TemplateBox[{0., 0.}, "Spacer2"], TraditionalForm], {0.005, 0.}, {
        AbsoluteThickness[0.1]}}, {-2.8134107167600364`, 
       FormBox[
        TemplateBox[{0., 0.}, "Spacer2"], TraditionalForm], {0.005, 0.}, {
        AbsoluteThickness[0.1]}}, {-2.659260036932778, 
       FormBox[
        TemplateBox[{0., 0.}, "Spacer2"], TraditionalForm], {0.005, 0.}, {
        AbsoluteThickness[0.1]}}, {-2.5257286443082556`, 
       FormBox[
        TemplateBox[{0., 0.}, "Spacer2"], TraditionalForm], {0.005, 0.}, {
        AbsoluteThickness[0.1]}}, {-2.4079456086518722`, 
       FormBox[
        TemplateBox[{0., 0.}, "Spacer2"], TraditionalForm], {0.005, 0.}, {
        AbsoluteThickness[0.1]}}, {-1.6094379124341003`, 
       FormBox[
        TemplateBox[{0., 0.}, "Spacer2"], TraditionalForm], {0.005, 0.}, {
        AbsoluteThickness[0.1]}}, {-1.2039728043259361`, 
       FormBox[
        TemplateBox[{0., 0.}, "Spacer2"], TraditionalForm], {0.005, 0.}, {
        AbsoluteThickness[0.1]}}, {-0.916290731874155, 
       FormBox[
        TemplateBox[{0., 0.}, "Spacer2"], TraditionalForm], {0.005, 0.}, {
        AbsoluteThickness[0.1]}}, {-0.6931471805599453, 
       FormBox[
        TemplateBox[{0., 0.}, "Spacer2"], TraditionalForm], {0.005, 0.}, {
        AbsoluteThickness[0.1]}}, {-0.5108256237659907, 
       FormBox[
        TemplateBox[{0., 0.}, "Spacer2"], TraditionalForm], {0.005, 0.}, {
        AbsoluteThickness[0.1]}}, {-0.35667494393873245`, 
       FormBox[
        TemplateBox[{0., 0.}, "Spacer2"], TraditionalForm], {0.005, 0.}, {
        AbsoluteThickness[0.1]}}, {-0.2231435513142097, 
       FormBox[
        TemplateBox[{0., 0.}, "Spacer2"], TraditionalForm], {0.005, 0.}, {
        AbsoluteThickness[0.1]}}, {-0.10536051565782628`, 
       FormBox[
        TemplateBox[{0., 0.}, "Spacer2"], TraditionalForm], {0.005, 0.}, {
        AbsoluteThickness[0.1]}}, {0.6931471805599453, 
       FormBox[
        TemplateBox[{0., 0.}, "Spacer2"], TraditionalForm], {0.005, 0.}, {
        AbsoluteThickness[0.1]}}, {1.0986122886681098`, 
       FormBox[
        TemplateBox[{0., 0.}, "Spacer2"], TraditionalForm], {0.005, 0.}, {
        AbsoluteThickness[0.1]}}, {1.3862943611198906`, 
       FormBox[
        TemplateBox[{0., 0.}, "Spacer2"], TraditionalForm], {0.005, 0.}, {
        AbsoluteThickness[0.1]}}, {1.6094379124341003`, 
       FormBox[
        TemplateBox[{0., 0.}, "Spacer2"], TraditionalForm], {0.005, 0.}, {
        AbsoluteThickness[0.1]}}, {1.791759469228055, 
       FormBox[
        TemplateBox[{0., 0.}, "Spacer2"], TraditionalForm], {0.005, 0.}, {
        AbsoluteThickness[0.1]}}, {1.9459101490553132`, 
       FormBox[
        TemplateBox[{0., 0.}, "Spacer2"], TraditionalForm], {0.005, 0.}, {
        AbsoluteThickness[0.1]}}, {2.0794415416798357`, 
       FormBox[
        TemplateBox[{0., 0.}, "Spacer2"], TraditionalForm], {0.005, 0.}, {
        AbsoluteThickness[0.1]}}, {2.1972245773362196`, 
       FormBox[
        TemplateBox[{0., 0.}, "Spacer2"], TraditionalForm], {0.005, 0.}, {
        AbsoluteThickness[0.1]}}, {2.995732273553991, 
       FormBox[
        TemplateBox[{0., 0.}, "Spacer2"], TraditionalForm], {0.005, 0.}, {
        AbsoluteThickness[0.1]}}, {3.4011973816621555`, 
       FormBox[
        TemplateBox[{0., 0.}, "Spacer2"], TraditionalForm], {0.005, 0.}, {
        AbsoluteThickness[0.1]}}, {3.6888794541139363`, 
       FormBox[
        TemplateBox[{0., 0.}, "Spacer2"], TraditionalForm], {0.005, 0.}, {
        AbsoluteThickness[0.1]}}, {3.912023005428146, 
       FormBox[
        TemplateBox[{0., 0.}, "Spacer2"], TraditionalForm], {0.005, 0.}, {
        AbsoluteThickness[0.1]}}, {4.0943445622221, 
       FormBox[
        TemplateBox[{0., 0.}, "Spacer2"], TraditionalForm], {0.005, 0.}, {
        AbsoluteThickness[0.1]}}, {4.248495242049359, 
       FormBox[
        TemplateBox[{0., 0.}, "Spacer2"], TraditionalForm], {0.005, 0.}, {
        AbsoluteThickness[0.1]}}, {4.382026634673881, 
       FormBox[
        TemplateBox[{0., 0.}, "Spacer2"], TraditionalForm], {0.005, 0.}, {
        AbsoluteThickness[0.1]}}, {4.499809670330265, 
       FormBox[
        TemplateBox[{0., 0.}, "Spacer2"], TraditionalForm], {0.005, 0.}, {
        AbsoluteThickness[0.1]}}, {4.605170185988092, 
       FormBox[
        TemplateBox[{0., 0.}, "Spacer2"], TraditionalForm], {0.005, 0.}, {
        AbsoluteThickness[0.1]}}, {5.298317366548036, 
       FormBox[
        TemplateBox[{0., 0.}, "Spacer2"], TraditionalForm], {0.005, 0.}, {
        AbsoluteThickness[0.1]}}, {5.703782474656201, 
       FormBox[
        TemplateBox[{0., 0.}, "Spacer2"], TraditionalForm], {0.005, 0.}, {
        AbsoluteThickness[0.1]}}, {5.991464547107982, 
       FormBox[
        TemplateBox[{0., 0.}, "Spacer2"], TraditionalForm], {0.005, 0.}, {
        AbsoluteThickness[0.1]}}}}]]], "Output",
 CellChangeTimes->{{3.8080829284591427`*^9, 3.808082956452064*^9}, 
   3.808083216824401*^9, {3.8080832829693832`*^9, 3.8080833017286015`*^9}, 
   3.808083352408471*^9, {3.808083563696029*^9, 3.8080835901638184`*^9}, {
   3.8080836347971635`*^9, 3.8080836575391126`*^9}, {3.8081031587531147`*^9, 
   3.808103184261454*^9}, 3.8081037869363365`*^9, 3.8081044716697254`*^9, 
   3.808104998133133*^9, 3.808105033092038*^9, 3.8081053889556975`*^9},
 CellLabel->"Out[18]=",ExpressionUUID->"418e92b8-2c20-456f-8864-9a156cf9a1b5"]
}, Open  ]],

Cell[CellGroupData[{

Cell[BoxData[
 RowBox[{"Export", "[", 
  RowBox[{
  "\"\<DataSarvin_vs_diameter.txt\>\"", ",", "DataSRSPdiameter", ",", 
   "\"\<Table\>\""}], "]"}]], "Input",
 CellChangeTimes->{{3.805588257281455*^9, 3.805588269739292*^9}, {
  3.8080820049749393`*^9, 3.808082005779467*^9}},
 CellLabel->"In[19]:=",ExpressionUUID->"c76304cc-f1d9-4408-8f34-bad5b19ab40e"],

Cell[BoxData["\<\"DataSarvin_vs_diameter.txt\"\>"], "Output",
 CellChangeTimes->{3.805588279697604*^9, 3.805671624218307*^9, 
  3.805671752234939*^9, 3.8080825734951663`*^9, 3.8081033149023647`*^9, 
  3.8081044720345554`*^9, 3.808105389335501*^9},
 CellLabel->"Out[19]=",ExpressionUUID->"bf6050d2-764c-4a42-8d5b-9ed76917f537"]
}, Open  ]],

Cell[CellGroupData[{

Cell[BoxData[
 RowBox[{
  RowBox[{"(*", " ", 
   RowBox[{
    RowBox[{"Nikolic", " ", "-", " ", "Botzmann", "-", 
     RowBox[{"based", " ", 
      RowBox[{"solution", ":", " ", 
       RowBox[{
        RowBox[{
         RowBox[{"Phys", ".", "Rev", ".", "B"}], " ", "60", " ", 
         RowBox[{"(", "1999", ")"}], " ", "3963"}], "-", 
        RowBox[{"3969.", " ", "https"}]}], ":"}]}]}], "//", 
    RowBox[{
     RowBox[{
      RowBox[{
       RowBox[{"doi", ".", "org"}], "/", "10.1103"}], "/", "PhysRevB"}], 
     ".60", ".3963"}]}], "*)"}], "\[IndentingNewLine]", "\[IndentingNewLine]", 
  RowBox[{
   RowBox[{
    RowBox[{
     RowBox[{"KK", "[", 
      RowBox[{"a_", ",", "l_"}], "]"}], ":=", 
     RowBox[{"l", "/", 
      RowBox[{"(", "a", ")"}]}]}], ";"}], 
   RowBox[{"(*", "  ", 
    RowBox[{
    "d", " ", "and", " ", "l", " ", "in", " ", "nm", " ", "but", " ", "for", 
     " ", "calculation", " ", "they", " ", "have", " ", "factor", " ", "10", 
     " ", "to", " ", "be", " ", "converted", " ", "into", " ", "Ang"}], "  ", 
    "*)"}], "\[IndentingNewLine]", 
   RowBox[{
    RowBox[{
     RowBox[{"Gma", "[", 
      RowBox[{"a_", ",", "l_"}], "]"}], ":=", 
     RowBox[{
      RowBox[{"(", 
       RowBox[{"1", "+", 
        RowBox[{"0.83", "*", 
         RowBox[{"KK", "[", 
          RowBox[{"a", ",", "l"}], "]"}]}]}], ")"}], "/", 
      RowBox[{"(", 
       RowBox[{"1", "+", 
        RowBox[{"1.33", "*", 
         RowBox[{"KK", "[", 
          RowBox[{"a", ",", "l"}], "]"}]}]}], ")"}]}]}], ";"}], 
   "\[IndentingNewLine]", 
   RowBox[{
    RowBox[{
     RowBox[{"Botzm", "[", 
      RowBox[{"a_", ",", "l_", ",", "k_"}], "]"}], ":=", 
     RowBox[{
      RowBox[{"SRSP", "[", 
       RowBox[{"a", ",", 
        StyleBox["k",
         FontWeight->"Plain"]}], "]"}], "*", 
      RowBox[{"(", 
       RowBox[{"8.0", "*", 
        RowBox[{
         RowBox[{"KK", "[", 
          RowBox[{"a", ",", "l"}], "]"}], "/", 
         RowBox[{"(", 
          RowBox[{
           RowBox[{"8.0", "*", 
            RowBox[{"KK", "[", 
             RowBox[{"a", ",", "l"}], "]"}]}], "+", 
           RowBox[{"3.0", "*", "Pi", "*", 
            RowBox[{"Gma", "[", 
             RowBox[{"a", ",", "l"}], "]"}]}]}], ")"}]}]}], ")"}]}]}], ";"}], 
   "\[IndentingNewLine]", "\[IndentingNewLine]", 
   RowBox[{
    RowBox[{"SetT3BotzmannDiam", "=", 
     RowBox[{"Table", "[", 
      RowBox[{
       RowBox[{"{", 
        RowBox[{
         RowBox[{"a", "*", "2"}], ",", 
         RowBox[{"Botzm", "[", 
          RowBox[{"a", ",", "38", ",", "9.0"}], "]"}]}], "}"}], ",", 
       RowBox[{"{", 
        RowBox[{"a", ",", "0.5", ",", "180.1", ",", 
         RowBox[{
          RowBox[{"(", 
           RowBox[{"180.1", "-", "0.5"}], ")"}], "/", "140"}]}], "}"}]}], 
      "]"}]}], ";"}], "\[IndentingNewLine]", 
   RowBox[{"Export", "[", 
    RowBox[{
    "\"\<Botzmann_vs_diameter.txt\>\"", ",", "SetT3BotzmannDiam", ",", 
     "\"\<Table\>\""}], "]"}], "\[IndentingNewLine]", 
   RowBox[{"ListLogLogPlot", "[", 
    RowBox[{
     RowBox[{"{", 
      RowBox[{
      "Data38d", ",", "SetT3BotzmannDiam", ",", "DataErtsVSd", ",", 
       "DataJenVSd"}], "}"}], ",", "  ", 
     RowBox[{"PlotRange", "\[Rule]", " ", "All"}], ",", " ", 
     RowBox[{"Joined", "\[Rule]", " ", 
      RowBox[{"{", 
       RowBox[{"True", ",", "True", ",", "False", ",", " ", "False"}], 
       "}"}]}], ",", " ", 
     RowBox[{"PlotStyle", "\[Rule]", 
      RowBox[{"{", 
       RowBox[{"Blue", ",", "Green", ",", "Black", ",", " ", "Red"}], "}"}]}],
      ",", " ", 
     RowBox[{"AspectRatio", "\[Rule]", "1.2"}]}], "]"}], 
   "\[IndentingNewLine]"}]}]], "Input",
 CellChangeTimes->{{3.804651585006384*^9, 3.8046515879057264`*^9}, {
   3.8046516555440054`*^9, 3.804651742973955*^9}, {3.8046517872835903`*^9, 
   3.804652029495934*^9}, {3.804652065217493*^9, 3.804652107874099*^9}, {
   3.8046521536359015`*^9, 3.8046522044937873`*^9}, {3.8046537081756363`*^9, 
   3.8046537168166895`*^9}, {3.804654083322795*^9, 3.8046541310474763`*^9}, 
   3.805590425765834*^9, {3.8055904590067773`*^9, 3.8055904973258114`*^9}, {
   3.805590541260623*^9, 3.805590547496049*^9}, 3.805590591608759*^9, {
   3.805590625513884*^9, 3.8055906537376537`*^9}, {3.8055908974595165`*^9, 
   3.805590897710373*^9}, {3.805590977602552*^9, 3.8055909825986867`*^9}, {
   3.8055927885063844`*^9, 3.805592789178999*^9}, {3.805592822161113*^9, 
   3.80559283259511*^9}, {3.805593923547032*^9, 3.8055939281463957`*^9}, {
   3.8056716396564693`*^9, 3.8056716678543015`*^9}, {3.8080820543615694`*^9, 
   3.808082125095888*^9}, {3.808103223904667*^9, 3.808103234339669*^9}, {
   3.8081032713723884`*^9, 3.8081033078664093`*^9}, {3.8081034035064383`*^9, 
   3.8081034049705973`*^9}, {3.808103564135412*^9, 3.808103578244282*^9}, {
   3.80810360843895*^9, 3.8081036113202715`*^9}, {3.80810364182174*^9, 
   3.8081036599803033`*^9}, {3.808103692631538*^9, 3.8081036990058727`*^9}, {
   3.808103741413498*^9, 3.8081037670377693`*^9}, 3.8081038072046866`*^9, {
   3.8081039854372625`*^9, 3.808103985707091*^9}, {3.8081040850759277`*^9, 
   3.8081040851948576`*^9}, {3.808104371034571*^9, 3.808104389409006*^9}, {
   3.8081048647508173`*^9, 3.8081048648937173`*^9}, 3.8081048994488564`*^9, 
   3.808104975552111*^9, {3.808105009430639*^9, 3.808105024557946*^9}, {
   3.808105346684992*^9, 3.808105351742112*^9}},
 CellLabel->"In[20]:=",ExpressionUUID->"4a6901b5-98ad-4d9d-addc-f9ec615bf1c4"],

Cell[BoxData["\<\"Botzmann_vs_diameter.txt\"\>"], "Output",
 CellChangeTimes->{
  3.8056716488002377`*^9, 3.805671754044902*^9, 3.808082573568141*^9, {
   3.80810332214922*^9, 3.808103341191259*^9}, 3.8081034426599555`*^9, {
   3.8081036166922045`*^9, 3.808103661167621*^9}, 3.808103700338111*^9, 
   3.8081037688107567`*^9, 3.8081038116241436`*^9, 3.808104099440673*^9, 
   3.8081042389644766`*^9, 3.8081044721084747`*^9, 3.808104868298759*^9, 
   3.8081049007770925`*^9, 3.8081050395393367`*^9, 3.8081053894074574`*^9},
 CellLabel->"Out[24]=",ExpressionUUID->"306374e0-cd72-4901-a225-ee4b80247fb0"],

Cell[BoxData[
 GraphicsBox[{{}, {{{}, {}, 
     {RGBColor[0, 0, 1], PointSize[0.007333333333333334], AbsoluteThickness[
      1.6], LineBox[CompressedData["
1:eJw1jmk4lAsfxp+xRJJlZp5nhMpyUlIoio7y/4vTaytpoSuKNnllF9FJnZAI
lRahUkpFlgpJyAxSlKVCCBPFWCZMso1tTu+H976u+7o//O4PP/WDPjuOiBEE
Efe7/9v/J+KWY/RV16WcGuUJ/TDHUbA971134E+SI6QkPteIzwLuf7lWa1CB
U3hpqdKHrTS83xA/2bhHljOrbVaPLuKYKpcVn24nzam+cezmRXFJ5G1lv96t
KckJEHrtXOI6D/UdGHvPR4lx8noilXqipTBfvFWZv4vgxBcnS3yKk0YuZbzu
QfsMu+8mZ8r3+Hz03Pp+QW2kkO0fpRmUZy6DNWN6cuqXx9nadeyjPJEM5qq9
oy/q/cVO1wg0xKwFGFtnZnX99E+2K/OSu5GNLN59bdBAJA2xn2TFqRRxZVEG
E1u+xg+wyzJWZe9wX4gW8Sc/LWnjsTvWdvGxfyHm6fi6B3p8Zy8W31UZc1AO
25U8DTyNOtnHpLhick1yqNpWGDEQ+IXdvf3agzNm8jjapc0DbiOb1b+491S6
PNL6JGPOmNSz78d4vflLUgFDrykPn3OsZGfyHp2VN1TAB8yHG8zFC9mhKR+r
a10V0Eh33DvDLYkdYx8WlBWjgJKc4vLhqjQIbS0lP+UrYFPOSpqaTRH4BZu+
cm1XwBCBe9bM89fQU1aaHySmiFUxOh/38t/DjzdVNL3liqhRUbZxt9tHOBls
1pZqrYhODo07lZ42gjh1b36PpyKW+BSTVU3NwF9100j2oiK+S+vfONz6Bb5t
UlyvnaOI8fsi730p7YA/tMrX2dYq4ppJa6ft5p1wapP7ZDhfEWVtJQRXk7rg
1tjHqQ5pOnKU7afI79/g9D2VJLdldLxpnH0iVa0bNOpEq7XN6PjC1TxMsKMH
irdK6uo707GrOZvKOcmDSG9dOBdER98X3DsnEnsh+PuTrWsu07Eh7bM9N6sP
8mSXpmzMoGN1r8Ne98J+aIw+3pFTRsdMgwuD8cUDYNmmr3eplY61jg8N6gr4
EObdvaFbQEeuSrZK1OMfwDPdsTZfioFvLbaxNG8Mgs07px6JJQyM7Ukomz41
BHxVLqfNgIHOpqaB7s7DoNOX2rbJioF1tM397coCeFv094zefgaecRi8eTtC
AN+cnt8t8GegRrfFjSS+AO61NtE+RzLQYLcL76fdT1D+9UX5SjIDt7PVzlc+
+wkTsqNZQ9kM3DTsdWWN4ggsf1NjPsxhoCA729XeewSeBAZsuNHAQNU9c49N
q0dAyp73sr+HgaWHQzIUNX5B/KPtb/onfvuENeh2Bf8CuVOEcfJ8JlZEpJSV
1/6C8iqVilllJkYv88h7pzYKlzpVhNQqJrreFq6T9R+Fv1OZNn0bmchqfuWd
VDYKvedrFhzfykSPF6VR4fJjkKD+2K9kHxNNTBZVfnEaA7euk4kVXkyk2Vp1
Pn04Bst5VHhMKBNHw22+yQvGIKenW5WKY+Lq2mtdUsbj0MUyMzlyi4ls3RCJ
h6fHYfBZdcrJTCauUCqoGq8YBy24OupYxMSebM7CedITwBzY0jxXxcSNRxyW
fLWegJKrqz74Nv/+V7m8jI2dgCx3jT1PephYmW+gvKh2Argh4S3Fv377yFsS
F2Un4WrRXOYNGolRD50KRq0nwey+y1ILeRKZs5qLHKImQe2WlX+5Kon+d6Nu
F72ehHNGvc2MlSReGDrusJIQgvOqiyc2GJGYa2c5lfWnEFr5e7wMLUgcxx+9
VseFsD654J2kPYluPQk60tlCkFMfScjZR2LXZgwf6haCpdizej0PEmk19QfF
VafAPcLjvxeCSNTeLzVpu2MKPF8327HDSJz219f9eH4KHq/e51Z/kURu+6Vn
10umoKHWK6o4mURHetrIHcEU3P7ZFx3xkMTk52u0xzSnQcLb30gnl8R+jrpj
ssM0qI1UOjx9RSLvhKHNtahpOFUg+YhZTeJ8ydj7vS+nwbhFomtPI4mNPoof
EgemwTU97kXoVxI9jhQws5RnwG5tWnP4AInxSgkxy6xnYLFRZd+xMRK/e0xo
zQ+ZAfdm9bj1BIVmm9bm7X00A6lqLQe6ZSi0rw9pWdw0A/BkhSiQpPBCS5yq
g9gsRF/NmOQvpXDL8M7ueXqz8Ph+UMeWlRSGv9gbaOA0CyEHXYzPG1L4bY3l
BDdyFgbv0C9nm1K4LcgwUDZ3FoLG/nO0yJLCDskRbmn7LOiY9m7M2UHhknoL
GeG8OShcoRsb7Uxh5qB0/iv9OSida6ixdaMwTNn6rPzeOXherBMw6UPh+1xb
4mfYHFyLsRDEhlA4vDo643DmHPDeSufKhFMYX53c6dkwB2lRTpr+sRRGaWuM
LZiegzvthlkV1ym8l3xL00JDBMtKSp6JUig0StFPYFmJ4Ojbwwla6RQe3uN7
JMpHBIOdRJHxMwqz/ehJiddFcC6PG7K+iMK60dQV1sUiUFvbrq9WQeHmR8tm
UjpFoLU01Gj8PYWHHrsE1YgRKJsu+l7YSOECduo3VZJALXXfC+4dv/nA4VSz
5QSKDxafkuRR6Bdw84LJBgIFSRUyl4coTM/86rPAhsBc8AyTnqBQ4myuaq4z
gU1aT/V8RBSaLnvhoO9N4JXyHOfXUiykifgdkWcIvCFZYi+twEJDUadnwWUC
8xf57DZRYiH/H34hO5XAr2efZu1TYyHV6Oh/P5fAjOy3yT4rWBgcn2hxsILA
Ogn3A376LPzQGPB5poFAI79XeMiYhaHBuu8Cugn09go+8ReyMMzz+au3owSu
uN26WcmShRZmldZCCRpuHivhttmxcNuMvNR8kobWwWnnLjuyUHzbgYiJP2h4
MLbcd70LCzNNyrZXGtKQOSzeUuvGwkT76+P+FjTcZ7NoxMGbhSq+nBliFw1V
g/4Z/RjIwjfmZTyfQzQs3xXHgFAW2p2sN+T401Do5x+WEsHC7+UTh0bO0rDS
3CpAEMPCpvT1Q/PiafgvwNIXbw==
       "]]}, 
     {RGBColor[0, 1, 0], PointSize[0.007333333333333334], AbsoluteThickness[
      1.6], LineBox[CompressedData["
1:eJw1j3k81IkfxkdjShFm5jvfkSNjKhFFsoZNPh9RrrWt2q12I6pddDgiktgt
1+bq0iGVwsqRO7VCvqLIpnQ4l3HmTmjIOWb7/fF7Xq/n9bye1/P+59E46LXz
t0U0Gi32q/+X/1dmRXB19WH18lrlKf2QPROw6eRF58g9nPIZUrqxli6GQ/xS
5XFlZnnRBXWlN/ZSqNq6+Fu1t3LlYm3zOnSmY0+33QS/S6a85vrRm+fpDLST
d9bSf8ko953x2LXSZTHuN3j21M2SXv6gN0KpN3IJztqKdtXxpcovlSRIv4uV
QaeojPgv8QvUwM3yWe8TS3Hltoi2Sy5zlM+5Vf4PLJZhiGdeWXzYNKX9mnLr
kyzDso9lW2tEk1Q6388Qs2Tx/YmV982SRJQLccFdYCeHZBRtMxk6TuVmxaoU
t8thyx9lMfxVo9TTDN3sne7LsWDR1np67DAlNOgaxsHlSK87s6vWZIBSo//4
PPqgPHatLRKaa/RSR5e0L5JvkEeBILIi1rSb+vDDldQ/zBVQuOIJr0e2g+IO
qvUHpStg2InLgWrjLVRKtEfVNoYiblpMXTzJa6Du96WdVTBURC0//raqy2+o
4MS3Na9cFLE61dE0NfQFFe0Q4p8VrYgXmoJyD/xQTgW3lHHeFSqi1XdNqb9L
51PHA8yeuLQpouMrdlTJ8rNU79OyQv9FTAxPma1o0U2Hj1UvpPTWMtFk3xGX
NfmPITDAvDXJlome69Jm1J0qgU4mL+09xsQbfDW6dmINDOveFMidZ+L7zVsz
ve/WQfcWppF2DhNF++7FaRS+g9WaFd9894qJqj9rOlQENUDQFvfp0GEm2t+8
8qZdpxluTb6dFcqwsMTPt5FV+S/8nqxyw3UNC2cff7Ol0UII/NeS9drmLHSy
2Tp0JrcDSuwZG/QdWchY+G1lGr0LIjw3QLg/C6+vu8rQ1+yGgJ5c+40XWZgQ
33mnE3rggZx6omkGCwtkXzMNHT5AfeQJYc5TFtJ1LTbe+qUXrFv19S60sLBu
3OxwiGMfhHh+MPkwxsKXR11Drff0Q5/ZToPCJWwsut37i43dANj9s69XeiUb
72bfOt1iPAjDqu3lrZvYqGzHy7PiDYHOQFLrFhs2Pnz98IxQahiqi0/P6+1n
o2XM6tQO4TB073t495EPG219REfOF36E5JYGqcaIr13Jh6kZMQLKon+VLyew
0U3qiWrHzk8wJTeR9SmbjcKkZ3c/KY/C2qpai9FyNk74moZHtI9Crp+vyfX3
bKSYt7uGvh+DJQ59jwd72RjeceP7sKwxuJT2Q9XgFBvTNefcV8uMg3wQzThh
KYHFVbG97QfGoeKFSqVYmcDOl8WHqh6Pw4VOlRlSl0CjKx/PfFT4DKeTCLsB
UwLdkx2GDvz6Gfr/rJU9YU+gi4Gmh9Hfn+GaRubxUicC22QzGKdkRODaFRhf
6UHg3NK2j4K9IljbR4ZGBxMYYL0+9cw9EeT0flAlYwncXsdf7CISQRfXfPNv
twjc1Kpu1W02ASP5NYmB9wnMP713KTtyAjQhbmJPMYHtaosPiN9OADG0vWnh
BYEbSkeE91dMQmmc7hvvJgK1qe1xWi6TkOXO35vbS+AQT1E9OHUS2k+FNpeI
CCxid+YVDE5CXPHC/etSHEwAE8V3ul/APMVZ3VKBg4cSvZJ7PL8A75aNT4Uq
B9fIa3qP5n6BcEF/E3sdBz/9e2ydePQLOOqeP2ki4KBj+Tk9Qm8KWob3ehha
cjDP6PCFzR5TYJTw6B+GAwezLOoVAjOnQF7j87UcJw7CaXv9xr4psF6UX6d3
hIMh+5+s382fBvewI4ej/DkorhcyaE7TcOxZ0w4qhIOFHO/AlmvTkLneybXu
PAdXTgMxUDcN7195nCtJ4KC6w/SajTIzcHt8IDLsHgf5D16+fgwzIO3pI9Ap
4OCllIn5CP8Z4H1+vjvvyVdeSdH7dtYMBD1ipBE1HIxo+LFEqnsGjJulu/bW
czCFyLQqImfBJT327+AODhqk3Pnpue0s7DD4qyl0iIPjkTYS3d9nQU3wfODo
JAetlaW+FeXNgnuTRqwRjcQq3vJmlZ5ZSOI1H/iwjMQlLQZRmcQcQK6WxI9D
YgJvY1fytjmIjMuYHlb/ytuu3SHjPweZKf7C7etIdBQOaLWnzsGpg87GfxqS
OO0KaWsb5mDkDutithmJLyJVBvrp8+A/aeVWbE1ihPmjUQ2DedAx6zfN2Umi
088pGc3O81CktSEm0pFEk8mGQfnYeShbeF/7nSuJMYviPaofz8PDEh3faS8S
ubv92qT75uFKtOVYzCkSGXoqNTVMMfRVyxQsCyXxm5e6BUpbxPDXuX2rfGJI
DMxeTp9wE8OdNsOsyqsk3tZJJvZfFsOa0tJ8SSKJV94s3vBzqRjcqn+9pplO
og4J4f29YhjppBUb55NYM9YKsgoLEP6g/ZRRMYkP7yb4VgkWgGfQps+rJNHM
cF5TxWUBNNWDBV9ekmjFa3SQPbcAcumSnqL6r//t24TxuV93De8odyGJvpOr
0543LgB9pCSI0Ufi1K17QXHiBRi7Ubns4icSM8PyeNKrJVAAx0JkpkhUrXOy
WWErgQbNPD0vCYme6fSkei8JXK7IcXy2hIuhOQlVgqsSuM4odZBR5GJt06rv
LYslULjC66fNSlz0YS19OtcugY6zeVlOPC66DZrW5UrRMCO7OsFLi4uG3V3Z
RWwavpZ2P3Bcn4sa/bsMbqyhoeD4EzxkzEV+bcPynQIaenoEnNyGXIxu3zTS
Y01DrdstW5WsuZjkPhiw4xcabp0sbW/dwUXtB5Y/XT1KQ9uAv8Iv7uHixuuR
/EdBNDwYU+Ft5MzFI/ms4IJYGhKj9OZXrlzcZXVcHJVIQye7FZ93e3KxeiTa
GHNpqOp/ZuKtHxdPS0qodxQNK36MZUMwF4+ND/Is3tBw5rhPSGIYF7dcTu+7
1EnD5xY2vmPRXCTMd8RTYzT8D2ODEmE=
       "]]}}, {{}, {}, {}, 
     {GrayLevel[0], PointSize[0.007333333333333334], AbsoluteThickness[1.6], 
      PointBox[CompressedData["
1:eJxFlXs41VkXx8/vdw7OFb9zyjUZb0ZlSiqMjth7ZDTzlpRbKlRy75UuSDoH
JaN0o4sUJSOVW0VpRsJKbzp0VC6HLqaozJtLRZLQOd7mDz9/7Gc/n+f7XWuv
tfZ+nm3iH+EWSDIYjP3f1j/7iza9luDkbOTTf0Zm5WIED1xjbSJuPkMiO+EJ
Y39DSBe2ytQvdiI3yb6YM7oG8H7bOfSD5G/0uWTd7mZSH0zUV7Wfn9+DIjJr
vupV6EJIdoCP1fpPqHy02+qlkwjctTrSHPd8RvKca2bP/ESQI8/vXzdlGMkG
nPGqLSIQm0Tt1bw0jB6GH4l/rSOCikTv9FHZF7ToUKmavVgEay12ViwO+IJq
tQq0+m8Lwb9d+t2/p35BfxMMJ8t4Ibg33BmScEaQw5tK9dNnJ/nEZZullZ5C
MPrftqmNR76ghGE7njNfCO/jf/A9VDOKkrfrL8oQCkFcusErI2gEjZkIHVNy
KWgzLM0tixpBhK/hjk0XKQh8FHBt2e+jyON1g+Mv2RSIVwQrbCLHaP3NueWp
YaZK1Gh+TlBcQEGAntfUpBdK2j+fkbsEnxxFYVYhHm1eFCi8ZDbCK2No/jHm
FuMACqYPo3dO9l9pHmVwUjpJJfL68CDNyoMC8yq/jYHHlahSo1mc50LBx6Zr
LRsNVHS+rkSttyNZKtq/yXVw0PClChm241p5EAXpufrar/41iu435p+506kN
p2qlLUW2Y2gt03/asi5tGHcKfBNYP4ZkrR4lMSwKol5dP25U/hUFat5qzhrX
hu7QtIDeaiWy27VDz1JEQYp/zvv8UiUd7yp5/iSSo0KdeP3Q7FhN2PE0undB
MgO/XP2usdNfExJk6iWSKgb22FLPPBumCRQO167umuTWGElomQaBJ+IbhlY2
fqBUqPT9iV4HJ02oCUEdcb1KFF6VcHglWxP6+VxSdHQcqUWbResaaYJaUXJk
fe84clGvXZRqqgkHFwS2Z25g4AndHTuVCU6qkNl96bq6OgE8ezfLrLyCgWuC
YweTHglAvb1k+REegYOeGZtekgvAd2naW/OfCDzhj43OWN7zkIGD4rojfWIE
MM/P4laWJ4FzL8yQLo4UwH1HiyK7QoLWJ/rrvHQ/LF7JB/ec/tMfKAJbrny6
6ck0AXzMG3qkY0Zgx/ihLDYlgFehFva3HQj8R56DImKGAGbK7eyUmwmcKvbs
DpopAMvWIUHRmUl9yYrbCpYlgffFKc8kPeWDRVJrZuZtArtKTP1uKPhgMHgt
MDaCwMtXpEsKr/Dh8vYluxuzGFixOKJiajQfeqKCfBgfJnli/ps7ElJDj/NB
Wmy0V7KAwO4FNRcfp/BhUCNU93Iogce3fh/Wc4MPTN17jorqyfPNVJn3X+4i
sJ98z5aMOD7EMAnOKoLEfxa9qBtM5UO7hslu4hyBG/6qTH28kg8RIZSxC0Xi
POsZ76W/8KEAHVwz5SsDjxD2xJ57PAhSHZ4p30Zg366CyAYWH8RHkcHvcgJf
LWHqCcd5sFBfvDfFkqQ52Jtl6mZEYP+dcx20vXkwRT973gVXAr/9zXB79Hoe
1L0x7F8pJXC8uGrp3VQebHVP6eGWEfhu3UZJXSIPhH4eIXe7CJzw6+2r967z
6Ppsdy6/8rmABxrT9uhEFZF0Pd8rnrJ6mkh8NlM96YmMB2nrBlsSlJP834Lm
QPtfSWzSrTeG5/KgqG+F4Y7Hk+y8zy18fhWJ41teTndj8uCIq/cr3X/y3bS2
9FH/1t94rJ3t4CS3V/41Kp/OpFlLPbhkPISJP/18cNm6h1zI9r8VPtpH4Lq2
Ry7ECS5sSpZwdIxJfJ2Sntc5xqXz2Xr6OFvnc8GG8rQ920Xir7PaYn48ygXN
wm6Z23dM2m+YILK2+EzgwQ0DOlQ4F5pW8+vEI9/ee1+63N+aC2j/2aGth0hc
7aNVl+XFhfi3IeZ1ZSQucig8BR5c8LyRQdr3krS//nXO7P21JG7O6TusbcqF
jq6wTstWEr/e2rTiApMLAzs/RU0hWTggL7F5tQkXBIvKL+a++6b7Z0w71sqB
3Vp3h/1qSGw906R4QyWH7qfcZZWcU8yB6EN+uzL1Wbg2Z+07g2oOKP6DYkbC
WLQ/sqCEV1xP4raTLb3kbxxQFV3MWvyBxAsL9NaXJHOgsfbu+POrJG4KKjFv
8+SAVpOg/fwAiTkz1mov9OAAU/E4cs1NFs0T8V1+b87Xm3Po+/E6eMNx3mwO
Pc++6bcq5j5nw2VsOPuqJxO/+JNP9TWywX2z+89hYUwsMyatyivYEFfefMBx
NxOXzT+tVSZjQ5daBZFYw8TiH/dl769mQ36Fe/LHcCY+Yf+Hb8IpNnzsmHPO
W8rETw8Yj7NT2eBZo8i7fIyJ29akFzpksuFAiLOXzZ3J+In6B719Z1SfZkMz
2yZxWjALW2qLqGInNjzYIiRr37Kw1GFOsP0SNoTuqi41WKtG6x2zzmsfCFbD
0pnPHicrNOj/rIqvenLLgoIqwfYBYewYEnPETgM/UdAc4ui5cGAYac1xCMv3
EcGqpkvlKqsXCO86FD8P6cGX57ZxB4RMPNJT2DBdzIH/A14j1i4=
       "]]}, 
     {RGBColor[1, 0, 0], PointSize[0.007333333333333334], AbsoluteThickness[
      1.6], PointBox[CompressedData["
1:eJxTTMoPSmViYGAQBWIQvSZ389OYhPf2BV85HJMCxA8oGO95mdr8yT7obUHA
nEeiBzKKDu6q/fPNvl55YemCs8IHimQu+vl7/beX0l7q/TSb/0CNZ+2F8mhG
Bw1++R3X1XkOvA72k4uvYHLYq7SwLoOD68DXfZZCEziZHXYn96icesxxYM6W
FhmVcmaHhaZPa9aqcxxINk6YkmPI4vB2ifTrqCNsB5iKjpzVLmZx6Jn0z+Jm
NNuBdlNrq/M32Bz6+ve8LGxlPFBuqqyV4MvhkMPCX3Ze5d/+D65ztc9u4XWY
JG75K9D3+f5p853jD+1H8Ddw3eVmaOVzYNn5Y8Ui4Uf7mft+SsVp8jt8W2YR
ui/gzn7D3rJJyx7zO5h9Nk7vWHkbLr/sh+isqS2X9n8rOr7zTaSAg3NlSrsO
9+79z9zOx/4+I+DgNXt3xfGQzfYFS3uOq3QJOQSuFP3S2PrUHgABRJyF
       "]]}, {}}}, {}, {}, {}, {}},
  AspectRatio->1.2,
  Axes->{True, True},
  AxesLabel->{None, None},
  AxesOrigin->{-0.21653402210280917`, -8.582672421525716},
  DisplayFunction->Identity,
  Frame->{{False, False}, {False, False}},
  FrameLabel->{{None, None}, {None, None}},
  FrameTicks->{{
     Charting`ScaledTicks[{Log, Exp}], 
     Charting`ScaledFrameTicks[{Log, Exp}]}, {
     Charting`ScaledTicks[{Log, Exp}], 
     Charting`ScaledFrameTicks[{Log, Exp}]}},
  GridLines->{None, None},
  GridLinesStyle->Directive[
    GrayLevel[0.5, 0.4]],
  ImagePadding->All,
  Method->{"CoordinatesToolOptions" -> {"DisplayFunction" -> ({
        (Exp[#]& )[
         Part[#, 1]], 
        (Exp[#]& )[
         Part[#, 2]]}& ), "CopiedValueFunction" -> ({
        (Exp[#]& )[
         Part[#, 1]], 
        (Exp[#]& )[
         Part[#, 2]]}& )}},
  PlotRange->{{-0.12263873818212201`, 
   5.8866594327418555`}, {-8.411585335467041, 2.1958140001707798`}},
  PlotRangeClipping->True,
  PlotRangePadding->{{
     Scaled[0.02], 
     Scaled[0.02]}, {
     Scaled[0.02], 
     Scaled[0.05]}},
  Ticks->FrontEndValueCache[{
     Charting`ScaledTicks[{Log, Exp}], 
     Charting`ScaledTicks[{Log, Exp}]}, {{{0., 
       FormBox["1", TraditionalForm], {0.01, 0.}, {
        AbsoluteThickness[0.1]}}, {1.6094379124341003`, 
       FormBox["5", TraditionalForm], {0.01, 0.}, {
        AbsoluteThickness[0.1]}}, {2.302585092994046, 
       FormBox["10", TraditionalForm], {0.01, 0.}, {
        AbsoluteThickness[0.1]}}, {3.912023005428146, 
       FormBox["50", TraditionalForm], {0.01, 0.}, {
        AbsoluteThickness[0.1]}}, {4.605170185988092, 
       FormBox["100", TraditionalForm], {0.01, 0.}, {
        AbsoluteThickness[0.1]}}, {-0.6931471805599453, 
       FormBox[
        TemplateBox[{0., 0.}, "Spacer2"], TraditionalForm], {0.005, 0.}, {
        AbsoluteThickness[0.1]}}, {-0.5108256237659907, 
       FormBox[
        TemplateBox[{0., 0.}, "Spacer2"], TraditionalForm], {0.005, 0.}, {
        AbsoluteThickness[0.1]}}, {-0.35667494393873245`, 
       FormBox[
        TemplateBox[{0., 0.}, "Spacer2"], TraditionalForm], {0.005, 0.}, {
        AbsoluteThickness[0.1]}}, {-0.2231435513142097, 
       FormBox[
        TemplateBox[{0., 0.}, "Spacer2"], TraditionalForm], {0.005, 0.}, {
        AbsoluteThickness[0.1]}}, {-0.10536051565782628`, 
       FormBox[
        TemplateBox[{0., 0.}, "Spacer2"], TraditionalForm], {0.005, 0.}, {
        AbsoluteThickness[0.1]}}, {0.6931471805599453, 
       FormBox[
        TemplateBox[{0., 0.}, "Spacer2"], TraditionalForm], {0.005, 0.}, {
        AbsoluteThickness[0.1]}}, {1.0986122886681098`, 
       FormBox[
        TemplateBox[{0., 0.}, "Spacer2"], TraditionalForm], {0.005, 0.}, {
        AbsoluteThickness[0.1]}}, {1.3862943611198906`, 
       FormBox[
        TemplateBox[{0., 0.}, "Spacer2"], TraditionalForm], {0.005, 0.}, {
        AbsoluteThickness[0.1]}}, {1.791759469228055, 
       FormBox[
        TemplateBox[{0., 0.}, "Spacer2"], TraditionalForm], {0.005, 0.}, {
        AbsoluteThickness[0.1]}}, {1.9459101490553132`, 
       FormBox[
        TemplateBox[{0., 0.}, "Spacer2"], TraditionalForm], {0.005, 0.}, {
        AbsoluteThickness[0.1]}}, {2.0794415416798357`, 
       FormBox[
        TemplateBox[{0., 0.}, "Spacer2"], TraditionalForm], {0.005, 0.}, {
        AbsoluteThickness[0.1]}}, {2.1972245773362196`, 
       FormBox[
        TemplateBox[{0., 0.}, "Spacer2"], TraditionalForm], {0.005, 0.}, {
        AbsoluteThickness[0.1]}}, {2.995732273553991, 
       FormBox[
        TemplateBox[{0., 0.}, "Spacer2"], TraditionalForm], {0.005, 0.}, {
        AbsoluteThickness[0.1]}}, {3.4011973816621555`, 
       FormBox[
        TemplateBox[{0., 0.}, "Spacer2"], TraditionalForm], {0.005, 0.}, {
        AbsoluteThickness[0.1]}}, {3.6888794541139363`, 
       FormBox[
        TemplateBox[{0., 0.}, "Spacer2"], TraditionalForm], {0.005, 0.}, {
        AbsoluteThickness[0.1]}}, {4.0943445622221, 
       FormBox[
        TemplateBox[{0., 0.}, "Spacer2"], TraditionalForm], {0.005, 0.}, {
        AbsoluteThickness[0.1]}}, {4.248495242049359, 
       FormBox[
        TemplateBox[{0., 0.}, "Spacer2"], TraditionalForm], {0.005, 0.}, {
        AbsoluteThickness[0.1]}}, {4.382026634673881, 
       FormBox[
        TemplateBox[{0., 0.}, "Spacer2"], TraditionalForm], {0.005, 0.}, {
        AbsoluteThickness[0.1]}}, {4.499809670330265, 
       FormBox[
        TemplateBox[{0., 0.}, "Spacer2"], TraditionalForm], {0.005, 0.}, {
        AbsoluteThickness[0.1]}}, {5.298317366548036, 
       FormBox[
        TemplateBox[{0., 0.}, "Spacer2"], TraditionalForm], {0.005, 0.}, {
        AbsoluteThickness[0.1]}}, {5.703782474656201, 
       FormBox[
        TemplateBox[{0., 0.}, "Spacer2"], TraditionalForm], {0.005, 0.}, {
        AbsoluteThickness[0.1]}}, {5.991464547107982, 
       FormBox[
        TemplateBox[{0., 0.}, "Spacer2"], TraditionalForm], {0.005, 0.}, {
        AbsoluteThickness[0.1]}}, {6.214608098422191, 
       FormBox[
        TemplateBox[{0., 0.}, "Spacer2"], TraditionalForm], {0.005, 0.}, {
        AbsoluteThickness[0.1]}}, {6.396929655216146, 
       FormBox[
        TemplateBox[{0., 0.}, "Spacer2"], TraditionalForm], {0.005, 0.}, {
        AbsoluteThickness[0.1]}}, {6.551080335043404, 
       FormBox[
        TemplateBox[{0., 0.}, "Spacer2"], TraditionalForm], {0.005, 0.}, {
        AbsoluteThickness[0.1]}}, {6.684611727667927, 
       FormBox[
        TemplateBox[{0., 0.}, "Spacer2"], TraditionalForm], {0.005, 0.}, {
        AbsoluteThickness[0.1]}}, {6.802394763324311, 
       FormBox[
        TemplateBox[{0., 0.}, "Spacer2"], TraditionalForm], {0.005, 0.}, {
        AbsoluteThickness[0.1]}}, {6.907755278982137, 
       FormBox[
        TemplateBox[{0., 0.}, "Spacer2"], TraditionalForm], {0.005, 0.}, {
        AbsoluteThickness[0.1]}}, {7.313220387090301, 
       FormBox[
        TemplateBox[{0., 0.}, "Spacer2"], TraditionalForm], {0.005, 0.}, {
        AbsoluteThickness[0.1]}}, {7.600902459542082, 
       FormBox[
        TemplateBox[{0., 0.}, "Spacer2"], TraditionalForm], {0.005, 0.}, {
        AbsoluteThickness[0.1]}}, {7.824046010856292, 
       FormBox[
        TemplateBox[{0., 0.}, "Spacer2"], TraditionalForm], {0.005, 0.}, {
        AbsoluteThickness[0.1]}}}, {{-6.907755278982137, 
       FormBox["0.001`", TraditionalForm], {0.01, 0.}, {
        AbsoluteThickness[0.1]}}, {-4.605170185988091, 
       FormBox[
        TagBox[
         InterpretationBox["\"0.010\"", 0.01, AutoDelete -> True], 
         NumberForm[#, {
           DirectedInfinity[1], 3}]& ], TraditionalForm], {0.01, 0.}, {
        AbsoluteThickness[0.1]}}, {-2.3025850929940455`, 
       FormBox[
        TagBox[
         InterpretationBox["\"0.100\"", 0.1, AutoDelete -> True], 
         NumberForm[#, {
           DirectedInfinity[1], 3}]& ], TraditionalForm], {0.01, 0.}, {
        AbsoluteThickness[0.1]}}, {0., 
       FormBox["1", TraditionalForm], {0.01, 0.}, {
        AbsoluteThickness[0.1]}}, {2.302585092994046, 
       FormBox["10", TraditionalForm], {0.01, 0.}, {
        AbsoluteThickness[0.1]}}, {-9.210340371976182, 
       FormBox[
        TemplateBox[{0., 0.}, "Spacer2"], TraditionalForm], {0.005, 0.}, {
        AbsoluteThickness[0.1]}}, {-8.517193191416238, 
       FormBox[
        TemplateBox[{0., 0.}, "Spacer2"], TraditionalForm], {0.005, 0.}, {
        AbsoluteThickness[0.1]}}, {-8.111728083308073, 
       FormBox[
        TemplateBox[{0., 0.}, "Spacer2"], TraditionalForm], {0.005, 0.}, {
        AbsoluteThickness[0.1]}}, {-7.824046010856292, 
       FormBox[
        TemplateBox[{0., 0.}, "Spacer2"], TraditionalForm], {0.005, 0.}, {
        AbsoluteThickness[0.1]}}, {-7.600902459542082, 
       FormBox[
        TemplateBox[{0., 0.}, "Spacer2"], TraditionalForm], {0.005, 0.}, {
        AbsoluteThickness[0.1]}}, {-7.418580902748128, 
       FormBox[
        TemplateBox[{0., 0.}, "Spacer2"], TraditionalForm], {0.005, 0.}, {
        AbsoluteThickness[0.1]}}, {-7.264430222920869, 
       FormBox[
        TemplateBox[{0., 0.}, "Spacer2"], TraditionalForm], {0.005, 0.}, {
        AbsoluteThickness[0.1]}}, {-7.1308988302963465`, 
       FormBox[
        TemplateBox[{0., 0.}, "Spacer2"], TraditionalForm], {0.005, 0.}, {
        AbsoluteThickness[0.1]}}, {-7.013115794639964, 
       FormBox[
        TemplateBox[{0., 0.}, "Spacer2"], TraditionalForm], {0.005, 0.}, {
        AbsoluteThickness[0.1]}}, {-6.214608098422191, 
       FormBox[
        TemplateBox[{0., 0.}, "Spacer2"], TraditionalForm], {0.005, 0.}, {
        AbsoluteThickness[0.1]}}, {-5.809142990314028, 
       FormBox[
        TemplateBox[{0., 0.}, "Spacer2"], TraditionalForm], {0.005, 0.}, {
        AbsoluteThickness[0.1]}}, {-5.521460917862246, 
       FormBox[
        TemplateBox[{0., 0.}, "Spacer2"], TraditionalForm], {0.005, 0.}, {
        AbsoluteThickness[0.1]}}, {-5.298317366548036, 
       FormBox[
        TemplateBox[{0., 0.}, "Spacer2"], TraditionalForm], {0.005, 0.}, {
        AbsoluteThickness[0.1]}}, {-5.115995809754082, 
       FormBox[
        TemplateBox[{0., 0.}, "Spacer2"], TraditionalForm], {0.005, 0.}, {
        AbsoluteThickness[0.1]}}, {-4.961845129926823, 
       FormBox[
        TemplateBox[{0., 0.}, "Spacer2"], TraditionalForm], {0.005, 0.}, {
        AbsoluteThickness[0.1]}}, {-4.8283137373023015`, 
       FormBox[
        TemplateBox[{0., 0.}, "Spacer2"], TraditionalForm], {0.005, 0.}, {
        AbsoluteThickness[0.1]}}, {-4.710530701645918, 
       FormBox[
        TemplateBox[{0., 0.}, "Spacer2"], TraditionalForm], {0.005, 0.}, {
        AbsoluteThickness[0.1]}}, {-3.912023005428146, 
       FormBox[
        TemplateBox[{0., 0.}, "Spacer2"], TraditionalForm], {0.005, 0.}, {
        AbsoluteThickness[0.1]}}, {-3.506557897319982, 
       FormBox[
        TemplateBox[{0., 0.}, "Spacer2"], TraditionalForm], {0.005, 0.}, {
        AbsoluteThickness[0.1]}}, {-3.2188758248682006`, 
       FormBox[
        TemplateBox[{0., 0.}, "Spacer2"], TraditionalForm], {0.005, 0.}, {
        AbsoluteThickness[0.1]}}, {-2.995732273553991, 
       FormBox[
        TemplateBox[{0., 0.}, "Spacer2"], TraditionalForm], {0.005, 0.}, {
        AbsoluteThickness[0.1]}}, {-2.8134107167600364`, 
       FormBox[
        TemplateBox[{0., 0.}, "Spacer2"], TraditionalForm], {0.005, 0.}, {
        AbsoluteThickness[0.1]}}, {-2.659260036932778, 
       FormBox[
        TemplateBox[{0., 0.}, "Spacer2"], TraditionalForm], {0.005, 0.}, {
        AbsoluteThickness[0.1]}}, {-2.5257286443082556`, 
       FormBox[
        TemplateBox[{0., 0.}, "Spacer2"], TraditionalForm], {0.005, 0.}, {
        AbsoluteThickness[0.1]}}, {-2.4079456086518722`, 
       FormBox[
        TemplateBox[{0., 0.}, "Spacer2"], TraditionalForm], {0.005, 0.}, {
        AbsoluteThickness[0.1]}}, {-1.6094379124341003`, 
       FormBox[
        TemplateBox[{0., 0.}, "Spacer2"], TraditionalForm], {0.005, 0.}, {
        AbsoluteThickness[0.1]}}, {-1.2039728043259361`, 
       FormBox[
        TemplateBox[{0., 0.}, "Spacer2"], TraditionalForm], {0.005, 0.}, {
        AbsoluteThickness[0.1]}}, {-0.916290731874155, 
       FormBox[
        TemplateBox[{0., 0.}, "Spacer2"], TraditionalForm], {0.005, 0.}, {
        AbsoluteThickness[0.1]}}, {-0.6931471805599453, 
       FormBox[
        TemplateBox[{0., 0.}, "Spacer2"], TraditionalForm], {0.005, 0.}, {
        AbsoluteThickness[0.1]}}, {-0.5108256237659907, 
       FormBox[
        TemplateBox[{0., 0.}, "Spacer2"], TraditionalForm], {0.005, 0.}, {
        AbsoluteThickness[0.1]}}, {-0.35667494393873245`, 
       FormBox[
        TemplateBox[{0., 0.}, "Spacer2"], TraditionalForm], {0.005, 0.}, {
        AbsoluteThickness[0.1]}}, {-0.2231435513142097, 
       FormBox[
        TemplateBox[{0., 0.}, "Spacer2"], TraditionalForm], {0.005, 0.}, {
        AbsoluteThickness[0.1]}}, {-0.10536051565782628`, 
       FormBox[
        TemplateBox[{0., 0.}, "Spacer2"], TraditionalForm], {0.005, 0.}, {
        AbsoluteThickness[0.1]}}, {0.6931471805599453, 
       FormBox[
        TemplateBox[{0., 0.}, "Spacer2"], TraditionalForm], {0.005, 0.}, {
        AbsoluteThickness[0.1]}}, {1.0986122886681098`, 
       FormBox[
        TemplateBox[{0., 0.}, "Spacer2"], TraditionalForm], {0.005, 0.}, {
        AbsoluteThickness[0.1]}}, {1.3862943611198906`, 
       FormBox[
        TemplateBox[{0., 0.}, "Spacer2"], TraditionalForm], {0.005, 0.}, {
        AbsoluteThickness[0.1]}}, {1.6094379124341003`, 
       FormBox[
        TemplateBox[{0., 0.}, "Spacer2"], TraditionalForm], {0.005, 0.}, {
        AbsoluteThickness[0.1]}}, {1.791759469228055, 
       FormBox[
        TemplateBox[{0., 0.}, "Spacer2"], TraditionalForm], {0.005, 0.}, {
        AbsoluteThickness[0.1]}}, {1.9459101490553132`, 
       FormBox[
        TemplateBox[{0., 0.}, "Spacer2"], TraditionalForm], {0.005, 0.}, {
        AbsoluteThickness[0.1]}}, {2.0794415416798357`, 
       FormBox[
        TemplateBox[{0., 0.}, "Spacer2"], TraditionalForm], {0.005, 0.}, {
        AbsoluteThickness[0.1]}}, {2.1972245773362196`, 
       FormBox[
        TemplateBox[{0., 0.}, "Spacer2"], TraditionalForm], {0.005, 0.}, {
        AbsoluteThickness[0.1]}}, {2.995732273553991, 
       FormBox[
        TemplateBox[{0., 0.}, "Spacer2"], TraditionalForm], {0.005, 0.}, {
        AbsoluteThickness[0.1]}}, {3.4011973816621555`, 
       FormBox[
        TemplateBox[{0., 0.}, "Spacer2"], TraditionalForm], {0.005, 0.}, {
        AbsoluteThickness[0.1]}}, {3.6888794541139363`, 
       FormBox[
        TemplateBox[{0., 0.}, "Spacer2"], TraditionalForm], {0.005, 0.}, {
        AbsoluteThickness[0.1]}}, {3.912023005428146, 
       FormBox[
        TemplateBox[{0., 0.}, "Spacer2"], TraditionalForm], {0.005, 0.}, {
        AbsoluteThickness[0.1]}}, {4.0943445622221, 
       FormBox[
        TemplateBox[{0., 0.}, "Spacer2"], TraditionalForm], {0.005, 0.}, {
        AbsoluteThickness[0.1]}}, {4.248495242049359, 
       FormBox[
        TemplateBox[{0., 0.}, "Spacer2"], TraditionalForm], {0.005, 0.}, {
        AbsoluteThickness[0.1]}}, {4.382026634673881, 
       FormBox[
        TemplateBox[{0., 0.}, "Spacer2"], TraditionalForm], {0.005, 0.}, {
        AbsoluteThickness[0.1]}}, {4.499809670330265, 
       FormBox[
        TemplateBox[{0., 0.}, "Spacer2"], TraditionalForm], {0.005, 0.}, {
        AbsoluteThickness[0.1]}}, {4.605170185988092, 
       FormBox[
        TemplateBox[{0., 0.}, "Spacer2"], TraditionalForm], {0.005, 0.}, {
        AbsoluteThickness[0.1]}}, {5.0106352940962555`, 
       FormBox[
        TemplateBox[{0., 0.}, "Spacer2"], TraditionalForm], {0.005, 0.}, {
        AbsoluteThickness[0.1]}}, {5.298317366548036, 
       FormBox[
        TemplateBox[{0., 0.}, "Spacer2"], TraditionalForm], {0.005, 0.}, {
        AbsoluteThickness[0.1]}}}}]]], "Output",
 CellChangeTimes->{
  3.8056716488002377`*^9, 3.805671754044902*^9, 3.808082573568141*^9, {
   3.80810332214922*^9, 3.808103341191259*^9}, 3.8081034426599555`*^9, {
   3.8081036166922045`*^9, 3.808103661167621*^9}, 3.808103700338111*^9, 
   3.8081037688107567`*^9, 3.8081038116241436`*^9, 3.808104099440673*^9, 
   3.8081042389644766`*^9, 3.8081044721084747`*^9, 3.808104868298759*^9, 
   3.8081049007770925`*^9, 3.8081050395393367`*^9, 3.808105389477418*^9},
 CellLabel->"Out[25]=",ExpressionUUID->"5d7263e1-2f90-43df-8d77-92747b2cbf16"]
}, Open  ]],

Cell[BoxData[""], "Input",
 CellChangeTimes->{{3.808104426895463*^9, 3.8081044315168037`*^9}},
 CellLabel->"In[26]:=",ExpressionUUID->"ac599adc-e8bc-460a-ba51-7921050e6978"],

Cell[BoxData[""], "Input",
 CellChangeTimes->{{3.808103647966238*^9, 3.8081036481341147`*^9}},
 CellLabel->"In[27]:=",ExpressionUUID->"fdfee51b-7c51-4ac9-a340-3b3034e6bcc1"],

Cell[BoxData[{
 RowBox[{
  RowBox[{"DataSarvinDiam1d", "=", 
   RowBox[{"Table", "[", 
    RowBox[{
     RowBox[{"{", 
      RowBox[{
       RowBox[{"a", "*", "2"}], ",", 
       RowBox[{"SRSP", "[", 
        RowBox[{"a", ",", "9.6"}], "]"}]}], "}"}], ",", 
     RowBox[{"{", 
      RowBox[{"a", ",", "0.5", ",", "80.1", ",", 
       RowBox[{
        RowBox[{"(", 
         RowBox[{"80.1", "-", "0.5"}], ")"}], "/", "140"}]}], "}"}]}], 
    "]"}]}], ";"}], "\[IndentingNewLine]", 
 RowBox[{
  RowBox[{"DataSarvinDiam2d", "=", 
   RowBox[{"Table", "[", 
    RowBox[{
     RowBox[{"{", 
      RowBox[{
       RowBox[{"a", "*", "2"}], ",", 
       RowBox[{"SRSP", "[", 
        RowBox[{"a", ",", "9.0"}], "]"}]}], "}"}], ",", 
     RowBox[{"{", 
      RowBox[{"a", ",", "0.5", ",", "80.1", ",", 
       RowBox[{
        RowBox[{"(", 
         RowBox[{"80.1", "-", "0.5"}], ")"}], "/", "140"}]}], "}"}]}], 
    "]"}]}], ";"}], "\[IndentingNewLine]", 
 RowBox[{
  RowBox[{"SetT3Botzmann35a096d", "=", 
   RowBox[{"Table", "[", 
    RowBox[{
     RowBox[{"{", 
      RowBox[{
       RowBox[{"a", "*", "2"}], ",", 
       RowBox[{"Botzm", "[", 
        RowBox[{"a", ",", "35", ",", "9.6"}], "]"}]}], "}"}], ",", 
     RowBox[{"{", 
      RowBox[{"a", ",", "0.5", ",", "80.1", ",", 
       RowBox[{
        RowBox[{"(", 
         RowBox[{"80.1", "-", "0.5"}], ")"}], "/", "140"}]}], "}"}]}], 
    "]"}]}], ";"}], "\[IndentingNewLine]", 
 RowBox[{
  RowBox[{"Data33p5a09d", "=", 
   RowBox[{"Table", "[", 
    RowBox[{
     RowBox[{"{", 
      RowBox[{
       RowBox[{"a", "*", "2"}], ",", 
       RowBox[{"Eq30", "[", 
        RowBox[{"a", ",", "33.5", ",", "9.0"}], "]"}]}], "}"}], ",", 
     RowBox[{"{", 
      RowBox[{"a", ",", "0.5", ",", "80.1", ",", 
       RowBox[{
        RowBox[{"(", 
         RowBox[{"80.1", "-", "0.5"}], ")"}], "/", "140"}]}], "}"}]}], 
    "]"}]}], ";"}], "\[IndentingNewLine]", 
 RowBox[{
  RowBox[{"SetT3Botzmann44a0p9d", "=", 
   RowBox[{"Table", "[", 
    RowBox[{
     RowBox[{"{", 
      RowBox[{
       RowBox[{"a", "*", "2"}], ",", 
       RowBox[{"Botzm", "[", 
        RowBox[{"a", ",", "44", ",", "9.0"}], "]"}]}], "}"}], ",", 
     RowBox[{"{", 
      RowBox[{"a", ",", "0.5", ",", "80.1", ",", 
       RowBox[{
        RowBox[{"(", 
         RowBox[{"80.1", "-", "0.5"}], ")"}], "/", "140"}]}], "}"}]}], 
    "]"}]}], ";"}], "\[IndentingNewLine]", 
 RowBox[{
  RowBox[{"Data27p5a0p9d", "=", 
   RowBox[{"Table", "[", 
    RowBox[{
     RowBox[{"{", 
      RowBox[{
       RowBox[{"a", "*", "2"}], ",", 
       RowBox[{"Eq30", "[", 
        RowBox[{"a", ",", "27.5", ",", "9.6"}], "]"}]}], "}"}], ",", 
     RowBox[{"{", 
      RowBox[{"a", ",", "0.5", ",", "80.1", ",", 
       RowBox[{
        RowBox[{"(", 
         RowBox[{"80.1", "-", "0.5"}], ")"}], "/", "140"}]}], "}"}]}], 
    "]"}]}], ";"}], "\[IndentingNewLine]"}], "Input",
 CellChangeTimes->{{3.8080822775822525`*^9, 3.8080822779370775`*^9}, {
  3.808082341805331*^9, 3.8080823532567587`*^9}, {3.808103246492684*^9, 
  3.808103258943556*^9}, {3.808103481463652*^9, 3.8081034924513245`*^9}, {
  3.8081043976193075`*^9, 3.8081044005076485`*^9}},
 CellLabel->"In[28]:=",ExpressionUUID->"d7a2a75f-6cb1-40c1-b4d7-89277a70e08b"],

Cell[BoxData[""], "Input",
 CellChangeTimes->{{3.8056722857528777`*^9, 3.8056722947617493`*^9}, {
   3.805672534135485*^9, 3.8056725672595015`*^9}, {3.805672607451456*^9, 
   3.8056726173507876`*^9}, {3.8056726589579334`*^9, 3.805672666627539*^9}, {
   3.80567270130365*^9, 3.80567270789988*^9}, 3.8056727498388357`*^9, {
   3.8056727893022113`*^9, 3.8056728156111584`*^9}, {3.80567285806682*^9, 
   3.805672862455266*^9}, {3.8056729193806515`*^9, 3.805672963755204*^9}, {
   3.8056730351133223`*^9, 3.805673065472889*^9}, 3.8056730976814537`*^9, 
   3.8056731786180277`*^9, {3.8056732133111324`*^9, 3.8056732142136087`*^9}, {
   3.805673274097281*^9, 3.8056732882811575`*^9}, 3.8080822761400785`*^9},
 CellLabel->"In[34]:=",ExpressionUUID->"2f2e706e-aab4-4971-b219-1a91096d8a2f"],

Cell[CellGroupData[{

Cell[BoxData[
 RowBox[{"ListLogLogPlot", "[", 
  RowBox[{
   RowBox[{"{", 
    RowBox[{
    "DataErtsVSd", ",", "DataJenVSd", ",", "DataSarvinDiam1d", ",", 
     "DataSarvinDiam2d", ",", "Data33p5a09d", ",", "Data27p5a0p9d", ",", 
     "SetT3Botzmann35a096d", ",", " ", "SetT3Botzmann44a0p9d"}], "}"}], ",", 
   "  ", 
   RowBox[{"PlotRange", "\[Rule]", " ", "All"}], ",", " ", 
   RowBox[{"Joined", "\[Rule]", " ", 
    RowBox[{"{", 
     RowBox[{
     "False", ",", " ", "False", ",", "True", ",", "True", ",", "True", ",", 
      "True", ",", "True", ",", "True"}], "}"}]}], ",", " ", 
   RowBox[{"PlotStyle", "\[Rule]", 
    RowBox[{"{", " ", 
     RowBox[{
     "Black", ",", " ", "Red", ",", "Green", ",", " ", "Orange", ",", " ", 
      "Yellow", ",", " ", "Dashed", ",", " ", "DotDashed"}], "}"}]}], ",", 
   " ", 
   RowBox[{"AspectRatio", "\[Rule]", "1.0"}]}], "]"}]], "Input",
 CellChangeTimes->{{3.805672172945546*^9, 3.8056721919396563`*^9}, {
   3.805672240794687*^9, 3.8056722414023027`*^9}, {3.8056723075853977`*^9, 
   3.8056723172568274`*^9}, {3.805672504737348*^9, 3.8056725192310667`*^9}, {
   3.8056725850073595`*^9, 3.8056725980958195`*^9}, {3.805672776874365*^9, 
   3.805672777744829*^9}, {3.8056729685714426`*^9, 3.8056729715567303`*^9}, {
   3.805673146948182*^9, 3.8056731689096203`*^9}, {3.805673245768531*^9, 
   3.8056732977787237`*^9}, {3.808082286774971*^9, 3.808082347583047*^9}, {
   3.808082402942201*^9, 3.80808252499704*^9}, {3.80808267691772*^9, 
   3.8080826879044056`*^9}, 3.8081038902099767`*^9, {3.808103924317374*^9, 
   3.808103964977008*^9}, {3.8081041350901794`*^9, 3.808104178027501*^9}},
 CellLabel->"In[35]:=",ExpressionUUID->"71d2f66b-07ef-44a8-8b00-d0aa88e2959b"],

Cell[BoxData[
 GraphicsBox[{{}, {{{}, {}, {}, {}, 
     {RGBColor[0, 1, 0], PointSize[0.004583333333333334], AbsoluteThickness[
      1.6], LineBox[CompressedData["
1:eJw1T3k01H0fnRlkHzO/3ySJkhYPFSpJJd9P2d6SkO2xjBhC9npKFBWq1xJC
QtRjTwuRR1l6+w0tVB7xZClGtmTNzjAzjdf7x3vPueeee8695567kRV44hSF
RCLFr/B/+n+I1bgFl3atZ0dve1eUYj6MNmlr3zRrUGDrWFlVGfJmkC9WlZHg
sppdKUwimxJc9LAmfV5GgLEVhniBD334KNTU45XTVjp7s43ilqOeQvRj48N6
eSs59rq2gPj2cyT4/HGwpfxvGba793flj7FkMCzglX7IkWI/KRjUv3yFAmUa
i2c9KiXYpw86K8s6ioAeX+qZiYg4u34eu39tgyiExd4rtQ8RY2dva3uV+VkU
Pq5fG6hOE2U/Hpk5pxoqBuW53RSltxQ2x9hm0gRbBdajitTPyWR2vKfls7rs
VTBZpBrddZ7Evq0Yt7y4RRxeRzh2dbcLiY9dp6ak88RhOGxyTXK/gNj4QuXS
mIIE3JIT/YlL84nB5g2urtEScKVI3AHMl4i7FKYRY0YCivuwhqBCLtG+W7sp
zU4SXiq9y2YxFggev9ja67kkqAuaYjenzhEhNvywCboU7L6bMSiuNkv4HQje
EHdaCk4Ji51SG6YJl463kYn/kYLMhMCmqJAp4rcY+91GVGkYTbBSYPlOELJ5
LmEjTtJQSyg07xWOEUnniazKQmnI2ob9/erBCNFWGPX2+4Q0hOdM3WB6DhHx
AUvjmToyQLgfNsvXGyRI26lXxENkQD0kq9pUeYC4Yhs3faxKBrS3l29VwvuI
xhN+hxIWZSAlys5i065vxP43vszRPbJQ5ncy0c25k/DtlYsIPyML6Q+VbbXy
2gmmfUek22NZuLq/UG9S9DNxP7JwTcmALDTIeHWYkT4R/vWasqGKVBg/67L1
59YGwtavKqzdggqCNsk96FIt8fX7Ze6XKCrMxlZU9sxXEHXY1eKk51Q4vbE1
yCMxl7APKk6kDVPBN98nbRc7Gnm5rwrwUJADyk6bf/gOJcg0HGGZpnJw+1YQ
t5BXjQTfvexrz8vBhMFbFaXDr5FY5qzBQO5KnqSPOfxoQONjV0VkPsnBN6Uf
eWd8m1B4fq66CU8OwtKoOk4jLUiXF1xvjtHg7J3X0WUJrWhpmV0jpUaDL8dF
McutHaj20zpzlwM06DV1OVhX+hWdqGlOPWZBg/EqvnWcJgcZ3Vn+4yuLBvsU
OtaqZX9DZ0kbEySCaSDUpGiJRfWi0Jj19t3RNPAkOl9ZlfYhNU0ZzCmTBmZS
Ff47vvQj3uH4tmvFNAi3f1fwnjeAxPN/JjAJGph4Nx6wVRhEv80uiA4308Da
0S1LoP0DWdVFd27tp8HUscvzI0ZDSOrl0i2lWRpcGI53NrYZRo0aprEfRehw
p9VjWufkCLpdsEZal0EHPMJPyDk1ij6opOq7bKZDhI6RvKv3GErZrqppokMH
6jRDq8dzHD2p/dk+aUiHu4ebakLdfqK+XO81TGs6jNmGvTb/fQLdl/izOpFF
B6Ksf+GC2SRSFQu9EHOGDsv6h/pjlKeQfMvAtNnVlX5WWsW9lCkUszhY8yWB
DtpfisREJabRvGa23c57dEiLu9jVcHEajXno77Z/TAejA85s7tg0+pTcWG5W
RQfPR91vMp1m0MEYxe20ejq0Ms3/TbyfQfsWT/cXtNLhr7aGff66s+hy3Q4a
tZ8OHLWhByU5swjPKOs/MkmHKI6Yfrz0HGp+U3nJUUAH//1IFDs3h/QmsRmQ
xOBRPO2FcdccanqodkK4GgMn1vMX2ofmUSEr9H6KKgYq6kaKXQXzSMJTpZms
hYGGUdiDY5ILKOWKQceRAxhE0fx7b/ouIINa30w/Uwx6lDvIeY0LKGBMSeBj
jcHJQFfxO9u5KGBIpMX45Iq3SC/xi+Oimy99Rn/5YGC52BS6Y4SL6k/G0G8H
Y7AZe/Psm/EiCn/eLiEZiUFLvab/jZxF9ErZ9iYzHoNvZNUYDcEiSq7ttEpO
xyBMxaKi2XYJtUjaSRblYXCWpX7mcskSojCpzD9LMFjkj1H3reKh7nN90yFV
GLRWX6sQY/JQ2aVwrz1vMLg47cEaecZD01vSf29rwiDYcP/YsDgfBXFVnRy+
YuDz6dayhDMfXe8NI9UNYMBQcNU4/pSP1jvntMlNYMCZi/r8kixACzq27oaL
GGTVqB5ysBaga6utNJkUHKhscoZavgC9EvF5wZTBgbPzfd+2OQFKG3pxyVge
hzxLPVEfw19Icl/1HEMFh12co42DSb9Q4tTF9EZ1HLzTLUdze34h3c9Pv/rt
xiGzmDubv12IKnd2qi3o4/A05+ipyRAhKtE+NeltgoNrRm7O9TdCZFtSl/HW
Aof0GwlzPnLLaN/XG/EyDjhUdj9NznVYRk0xkZoGLBwcWfF3tfKW0UAgp9vR
FwfJFOfVq8eXEWeTOo91bmV/bR9fQ5EEMRqRPXbhOKzVMU7iHSTBk6XMId0b
OBQGPSm76EYCJ6mu0yKJOLDKi6qfXFvJi3nXvEzDYV02h5T8gATB8oZa7tk4
NA38q3nbBxKM+NvJc4twyDp0x+/SOAnSSdFESBkO9jed6ZFUMnjGfrgwXIVD
YrnnDGiTobpnR6xJHQ49EnMHqqzIEJk6gVI+4LDcs4CNnyWDosT13qZ/Vv4/
skztTCHD+4bysqVOHJSKpTuv/0WGtaGpXHwAB+eA5OmJVjLMKz6aUx7D4f38
90H5eTKQOAMja2ZxWFr6WC1kUMCLVS5P4eOQhEsFPNChQFc2XsWhMMBVNo5L
t6GA295U2SIpBoR5JR1Bf1CA4XnawgNjgIlqv6V2MgVa7vhV0hUZoDc4MTdY
SoHoSO2I0o0MULgtXOP2iQL5C2J9oM6A6x42abk/KfDEYBX1tTYDCq7Zmj2W
FgFjXaWDe/UYIOVeLB6mLgIHxWVz7yEGjBYGZa42FQG7tKuBCyYMOD5k0BLi
IQJaDyU7Dh1nQKmme2BhhAj8F45KCFA=
       "]]}, 
     {RGBColor[1, 0.5, 0], PointSize[0.004583333333333334], AbsoluteThickness[
      1.6], LineBox[CompressedData["
1:eJw1UHk0lP0fncW+jJnnGSryCkkk2mjD95Oit1BRKBqFUpaotBBKo8WUXZaa
SAtHhVLvay3PRFIpkZCtxRCarNMwBuPt98fvnnPPPfec+8e9V9c72PkghUQi
xf3h//T/aM6nWXbt0+HFLHmVl+LYj4S6XU6hDvN4q5ycyjZKxtB6Gd99Fd3q
vFJpEnkzMYHCCmwr1kbhvLl9kuD7/lNoy1rGhZgHDN7CXZoGW32lqJp93qjU
hM7Tag6KazlBgpBHiKXaosrzOdyjXXeFDD0xuywXPlDm5ef0Wp49RwEnmrP0
OU+R52e1V1vVnQqfvxywylZW4NWKsKwLOjIwP2hifVGUHC97SXMlt0kGAigh
EvZcWd7DgbETemGysPPS6viT76m8Tttdw3aYHAjfn7huwqXw4nx3PKnKloPE
2Ajc/CyZd03z6qzYQB7YC+XDXoeQeHUdB0eU78rD4k13TW2FUkK3ZEG4YK4C
NLSUUGu1ZojeBp39+2MUoDK4IljImiJuUFibmGMKMJT36ot+ySTRsnJZfbqr
Ikj5YSXqBmJCMlWw81CxIgRUs2+35owTobumIoYYShDi5ThdvlpEBK4/pXPV
TwlyaryO/90mJDxba9gJz5Wg3UW/14IzRizmuK3cRFOGf+M79Q7YjRKqdz0j
BjyUQc+QJ61XGyGSThI3S3OVQas8TLLwzSDRnBtd0zOkDLNmu/+pviwg4oIm
f3FXqcCGsfuhSu4DBMmEdk4+VAUK5GT6C6z7iHMuV0cdylSgqFxzF3tVL/HO
OXBDvFgF7Buw5tPr+MS6lwGsn+aq0LZpjiht+3ci4Jva+chjqpD56tejqd4v
BMutle31UBXOu51MqdjcQWSxc+cU8lXB9y7bbqyqlThSa6oapkmDSFfpoI3r
J8IlsCyiZTsNZBV2iQJIjURbz9mJz9E0iJoVJ8VE1RFVWFRBUjENdts0NR4z
qiHcjhYk0PtpEKuzfe4S4XPikI9c0IG5anDZA2Ov/FJEbI5EGHezGqjEm30w
sskgpnsOub04qQbmhmv2aPWkIlmu0Jp/Rw2osevLol48Rr8EUVSVD2pQVJPQ
WVRXgSLv3TGyk6jB9O+zT7Qdq5GF5FStI0aHwbF+j7fpr9HkLK9CyZAO2T7+
QfK179GLD1qOnuvp8NU4oVt0pBE5VzSkOmyng+CmyWSloAltSpsNafOmw4op
ecKd1YKOk3TjFU7RYQbMqdbVn1EY5y+3rhg6vPf6odeq3YEMTVUwDy4dUidu
RMUf6UISm7jmCwV0ECc9H3n15CuSvzcYzyLoUN12gDY8/g0tFo7L9DfQobFu
MihNrRs5VcW0L+qmQ1ClxutofT5SejaZOF9IB9GeRWZfV/Sgd8abr9RRGcC0
m6mut+pF13LmKFswGZA0JtN4atMP9HZBqqXnQgaQcjv7J+36UIqJnqndKgbE
exeQw2z7Uf6LwZbhjQyY+49vPA4D6Pudw3NYOxkQWMtM67P4ibIUbpUneDMA
6Ye/YRgLkJ5s2GnOMQZECjTTC+b9QhqN/FH7KAY8fVBr1Sw7iDji3orP8Qz4
rvuz6/bQIBKZZrsuz2RAYUwcZ8mnISQ4YLnS7SED5Pt37OQUD6MPye+e2pcx
wIBvVNi/dQRZcTRN6LUMSE67flSlbAStFft153xiQAhNXb/cYBSdrVpKp3Uz
4Mb+lUlTiaMIv17UvWWYATbqzgbtklHU8LI03H2aAUtDrg56+oyhNcPYGChi
4Pdqb3by2zFUf9/QWaqOgSaXcjtymRDleodlpehh8NUrkbo4VYgUfBc0kM0w
GIh4nXhdLEQp56xbt6zHwGZL2Zs299/I+kUAN3AzBrdc9QXDFb9RkGD+tP9O
DHTy8ke6tUQoqI/aaLvvj4/pSS87I0Kxz/x/zvhjQF+u5XPmswjV7uMwrp3C
gL+VfnOJ+TiKLG5RUGRjkEQKd21KHEeV2i6xrDgMMtcFHT8tGEfJL9qdkjMw
sNzDzdK2nUCNiq6KeXcxWME96V6XOYEoLBrrViEGZavWiC+KJlDXie+joWUY
XBM2ZDk7iFFReOQh85cYrDEusre4I0ajBhm7m+sxsIi49Ml8QoyOTuh57GnD
wEShq9/FfhJd/BZBquJj0LQjH+dmTaK/9t5uVhvCgLu04Zni6CQaX+Xis1GM
gefvIONcGwm6oO5kyqLgUC92ZJ9IkaBKqn8JSwWHTH/1ulC+BKX3lYTbauDg
w7kwWLxiCimuLf/NXICDkJn+74rzUyhh5EzGOyMcFjXebBqun0IWTY/aAlfi
4PFjY9eo1jQqXd5uOG6JQ3B72jbLw9OocNnB4cN2OCz4OHTl49Np5FJYdb1m
Ow67ifauEuk0Wtt2KU5lDw6nNabDh/+eQfUctqm1Nw7zuG3REckziB/c2eUe
gENtXZ7Uq2MGdeobSbxP4JAYQPt+R1+KOMbsr66ROIxmtyjbBEhR/iS3z+IS
DsqaOQ42T6TIQ6nDj5qAQ/StTM9c8Z+87OGKZ+k4iEJlBUetZ9EpjY1mPtl/
+pO+cO5Fz6KBI64aE3k4iCtCqza+nkUZpBgitAiH4jzKpcVyJPC98vZ0fxkO
wx9UDvUZkqD869IrdlU4IIMbj/dtIQE7dQilvMXBc/rm5WR/EmgqXPxW/xEH
4tW44vmrJHjz+mnRZDsO4W+Ktpnkk2BeWOoEzsfh2ZU1vqnvSCDSfPBbW4CD
EXbV/fkvEpA6+QNzhH/+0jhulqNChkPeTzUoU3/2mj3udjQhQ0c2XtZJYQLP
aHlgqT0ZvFanquYpMaEjenVlrz8ZmL5+2w9gTMi1jqlp4ZChMS2wlKHJhAxy
ql9sHhli2MvOP9ZlQujje7HytWS4Ny77HYyY0BslUd7SS4Z8azla9TImyN2e
IpyoFLC1mG+1eg0T/M7tjNDTpYCVvOqdTMSErdUa9GfWFHBNjwoet2NCAbXX
VmcvBczuK7Zu2MYEur1ij0MYBf4DISMX8Q==
       "]]}, 
     {RGBColor[1, 1, 0], PointSize[0.004583333333333334], AbsoluteThickness[
      1.6], LineBox[CompressedData["
1:eJw1lmk4lPsfxm1jN+Z5nkklZSlHqqOFqFP8vhHaNRVOaSKyDQpNyimRlsuQ
JCkdLRKlkiUlWz2PLYUslS1ElhDDLNmGOP1f/O/ruq/Pi/vN5+Wt63psj7uM
lJRU9O/+j/9PSty2aMpFm4pY/jYtbmc/UsCzBZTdfMqExcq3kojQIOTsDhiY
Q+XNxErbkuMoV1pZbnkUQc3rkxx7zJlCq8ta+tkFGLVkn6b+No8ZRDdmv5zd
xKAWNByNbuRKwTLPq1pcVTrl5tWzsCpSGh4dnvNiLV+FSk/t3Xg2VAa+BpWN
rcGUKW/zgwvVDsjCq6CSGws4ilTFKH73grYcfK0xO1zKl6eSlje8SfwkB+eW
Bp5Lv06jng6IuHrBNJDJCjlguF+OarPeN2KDy8MT/HxCvaksFe2x+3lJkjxU
vZ6bbrBMhrquGTU7oa8A5sdi3zitkqaqWt0FKg8U4BGWs1PXVorSfaVzenCe
InSUPhrTbZkhe+u0XVwiFEFhY76BvsUv8l8Z9mamSBH4jR2htwqmyEbjVTU3
HZQgyiXAZ/UOCSmZerbXM1cJiJSf14WCCfLUvqkzw5gy1LImzfUejZO+G4K0
o7yVYYENPd/Kb4w81FQeHvNaGXo+VCKa5Si5lOdovJmuAg+dl94wX/KTVHtw
6MyAkwpYujngvbiYjD1B3s57qALPadMFDDUR2fDwfHnPsArEHFywaRgTktFH
J4cSTVTh/pLKNEpHQEqtoIcqnFIFz+TI6YKAYTLUPkq4I18VttxeOrkvZ4is
3uO76cqEKuwf4eqa0QbJv8p82D/WqgFd8Irl6jFA+nSqnwsJUIOdNaYX+A19
JNuxKfzwUzWo3r3UXnbvd/Ju+MO5Gd1qwA3Lb+9o6yH9KozUgjXpoN5g0lwT
2E3a++afabSjQ0BKl/QyZhfZ0nN2vPk8HRaetcx2pDrJEjzsWWwuHUbjX62O
438lHf2fxTD66VBW7eEy7tdGerrJHz0yTx0MehVOf5f6QtqGIDzRVh0Wr/Me
P53aRE73eDoWn1AH8WRodteBBpKWKLboTlaH45Gp1/bqfCKHBsNkVWvVYbi1
is0crSNDUpINbSTq0F3+y4yf9YE0lQRV7MQZ4J/J2fYs7j05OUsVKhswoJWh
cGFtbDlZXLtg56ENDIiYE/z2SFoxuaewLn6HHQOmRkpz7LMKyc03Zo+3uDLA
Li1zGx29IAOldK8oBjHgnYadxqKxx2Qwb5FjewQDDPGgifWRN0kDI1XcKZEB
v15/nLQo8UcSy+iGC88YYJ4SmHtp2z2kkMK/wiYZEFj1yLK9Jx0tFY/J9dcx
4ExBwW3J0AvEKon48kcXAzou3X+ZbFWIlIsmr2qJGRDs5g4thRSqXmYbWSWL
Adeg/Naa8lJ0PXWuiikTgzLxCsfjb96iSp34jYeWYPA4ynb9srT3KG6FnpGN
CQYXX1+17AivRunF/MYRKwx+aS7SYdrVom/JXnPZezH4nLzVOlm+Ht1VvFcQ
44qBS/qknfjQR6RHCz7JC8BgzO9k4susT0ijvlu4PQyD558XaWhPf0a8id7C
5isYZE5Z2rttakSjRkkOq+9gMHM5OTcnrAkNHtlo7PgUA/OnsaGooBnVXqvO
2Z6PQZq6ksR4uAWZ8zRXMCowcI8pjynSakXrJ7y7Uj9jYGBxr1vGpg2dLfmT
Qe/CIPDDhgEjTjsibmV3bR3BoChu45QH7yuqK8s7fWAag5U1NEHtgw60bgQX
gRIOPMntG28PdqKaxwZ7ZubgYM+XYrv0dqKHrsF34/Rw0JLXSiv3+YYUPXTq
pFfi0D5rbSov+IbiQi2atm7AwWm2yWh1YBeyKPZJ9LXFQeYyy9Be1IWODmpN
c/bikBdGmIT5d6OjfbL11s44eFnlfSGHutHlIs6PXxwcgmNnlut69qAKZx52
PQgHX9UKMqujB4XkNioqhePwgFVU+I9DL3qz0P4yOxqHxSWqLZFVveha8RfW
tQQcyiTNXkMW31G9koNS2gMc9L3f//0k6zuSYdPZ9zJwiDCxN6vV6UPt3G/C
U/k4zLysNXOP6UPZp0M815bh8OIPMA2a7kNC/YS/G2p++7+XL1Tx6kf+43pO
+1twmErdM2P0sR9d7DwjVdKNg8FrzmD/XwNo0cH7DerDOOju/rDYMnkAjZnY
u1lN4MAuM5CxUvyBLsxhGbFlCLDwMbwj9v2B3shyXrFVCTByNK50qvuBbva9
Om2tQUCmRZ/2+TWDSGl9wU+mDgHBdjcn/OMGUYzgn4RqQwLeZCRwV4gHkemn
zBZfYwKGt/9zpog1hPJWfzEY20hAaZRuqUHmEMpY5T7iZUNA7IaaCq4KH9ln
lNwqtyNgSE+h+bEHH61vuRStup+A5BP+2AeKj2p44UYWrgQY74t265k/jLqP
tbUf8Pm9c/1iRwOGUdtiQ4krl4DJX7bG8u+HEW9ZeIdDCAEZMXJ5C7RHUPpk
Yp/pJQJCnXM8NnBHkJNyq7dsDAG8raPOnHcjiEfzKiy6SUAR60lto5oABWlY
rXRLIkC/0nZGzkyABvwcNMbTCKDZczRKnAUoQSqCPJVNQNeKycOMCAHyiKw8
2Z9PwKz8a01RpgAVdPwZaVNCADdjkOPdJEDh8cMorpKAXdPP/E7NCJCm4sXO
mo8ErApIWqmrL0Tv3+VkT34hwDR7V6b7diGaHxw/TnQTINZ+0m4bIESjmk9+
LhwkoD91Slh1Q4ik2roH5ooJULx8ynCkUIg8XXM0ZKYI+FfiFf+yU4hak4j8
Nhkm3Bbe+alDE6HDZvFqacpMmEpkS9YYihDTw9vuCM6EHbTiXfwdIlR/wzcP
02SCcAs9huUvQhHhq85l6TKBc0R91+E4EUoZo30DQya417kzF+WKULqFPL10
FROk5VtdeM0iZG2qZW62jglrsYy0lN+/w1xBLfkOYgKwvjoGaImRw82wY2M2
TNhy8Xi9wFyMVj5Watq0iwmUZemxJc5i9B+HliVl
       "]]}, 
     {RGBColor[0.772079, 0.431554, 0.102387], PointSize[0.004583333333333334],
       AbsoluteThickness[1.6], Dashing[{Small, Small}], 
      LineBox[CompressedData["
1:eJw1jXk01fkfxm+E63K37/eGEUJFqSy/Sovl8za2U5NwCWWpQWRJy1SohJtp
XA0paUHGFH5JSbS4Ut/LjFFIVMiW7d6u/S5kj/H74/ec85znvM5zzvPo+R9j
H5YjkUjJS/5f/l91k4cWJJ06/MQN/9xPcxpAzxzZ4931Gvwtrq4821kZWvcL
Vt4avIJftnB1mSMxhZ4Wl1poqOB8DdHssYLQOdQ1SZQts2Ty17hrrt0dtICK
di64LSTR+SubI5JbTpEgssanKFCdyg84ItCuS1oG5q0ZbId5Cv9hntDyQqwc
MLx0rieuUeaHWPloUw/IQ6yc6N7HeCV+zTcsO2HVctBpGV/1TVmRn7Oh+XXm
x+VgNbRLO/TZcn7hoOyUfrQChF3YUxF3QZ7fae8udsAUoTZpK+PdITl+cpBL
SVWOItgerolu8FrGv655eXF6rRIsxx9zSgJI/LqOwxKVe0ogmcioc19YIPRe
6J4b1iCDOdvwj9vs74SwcdWhQ4lkqGGnFS/y54gMOV87lowMYw9LPZscZomW
zaYNNz2U4ZHMIOh17zQxO/fILfi5MtQY7bR6e2WKiHKfOz/GpMDFemLldudJ
ItzizKrLIRRQc+1I4ep8I/xaqzlXXlFAsugEYfPjxDqu52Y7mgqkf7FPKxHJ
COo9v/OD3irQWZmd79EtJa6eJrLK8lXA7ZpfRFifhGjOv1gtGFOBHNkM26JH
TCRHzIxkblGF386voh2kjxGkjbRYpShVsLW/WjzsMkLE7rss3cNThWN+TUcK
7w0R9exwm5RpVRB6GI8nKA4SO/8O8x3aSgXt1UObo6JERFgPPT7mBBUe7HVx
zpwWEr6erZyfC6lwuvSYkcYlAZHNyVcv6qfCKTlbWyPdfuJojTE1WpMGlXm7
P2j900vsC+edb3GmwQlfA6NdkT1Em+DC1OeLNChdx71pFPSFqMLiHl19TgPL
yIq9QmkH4Xn80RXGAA22P/5dqTy1jQgOUIwI1KBDrtCBWmrTSjjGICzTkQ68
TKOSYflmYl4Q7Fl5mg7xtY/fprR8IBQyx63779LhY1aGU3NZIzEyHCev+p4O
0S17XCju74iY3LvrHWbpsEbmY9XDfkuYz56pccIYkBWZ9UQYXk3MLPJfUgwZ
8OND+rKBnEqi8v1KJz8LBtwfFfQmd7wk2C8b0/c4M2DKGt34mvuUsLux+Eub
PwOCJlVdnm8rJE6S9FLIZxgg2NA+YzCbQURzdTy7EhlwYL+27oKHAWForIp5
ZzIgts7wt2eLt9Hsj8nNCY8YcFYAb4veFCCl3NEUX4IBSKPQO211KVo3Prl8
oJEBGX0JAiriIdeqxHaDPgbQAr2qdLcTiFIxk6o1zgD+jUYqJbEK1Rs5JtXJ
M6GrQP89PbAaXc9TVzFnMeF9nNU/z0zfoFrddEu/NUxoiHRvTxyrRWkb9Y0d
tjBhXk9zAz37HXpYOdoitmXC8EZrK8GqRtR794i6rxsT2k9YO6qHNqFs8h/l
V/yZoJo1Ut3+6APSV4iO5J5ggkk3Y23Q8Eek1tQv/Slu6S9ywGVMvxlxp4Uv
P6cwoXH9yfY89xb0zTjHw+wOE856mf/wKq4VDQdabvYsZMJAObHb/7+f0ftr
9aU/8Zjw4cHE48o3bciKq7mRUcOEHO75+wrCdrRjOqQv7xMTXJ961XvMd6AL
VZsYtD4m1PV/ku+kdSH89pO+XWImxBWI75RrfUGNf5edOzDPhLAHXofVDLrR
djEmA2UMBGJ6e+KKHtRQYMheWIFBsZ36X1/Te1C+f3R2mj4Go3Yu1VtYvYgc
pNu4zASDxJPKmpzUXpQWa926ywKDwK3fA7oofci6Miwz3BED4Xfuc/eLfShi
WGs+1A2Dth2xWd9mllgk32R/EINLUZd03kX0o98rQoe+h2LQf8nkrai3H9Uc
5DKvn8FgqCqvxNVNgGKet5CVORiEh7Di1P4SoNfa+373TcbA2YQItTETomuV
7a7XbmEwwfhk13VHiJqUPZTv38PgRd9szAT5K5Lzpfn+UYSBS2u+4dWTX1HX
qV5pFG9pv3fTTEX7V/TkXEzw1r8xSEktcIu3ESHp2ltezQ0YuPFy7UX5InR8
St97fxsG8eq3U6YoA+jXnvOkqn4MfF6hu+VHB5COz5/N9DEMcNUXhdvfD6DJ
LfsCbKcxqC2JS402GUQJK1yNfeVwEFAOjCekDKLX8qEvfFVx+LIgMfcfGUQ3
RS/O2avhIOVExmnsGkLKO8onWLo4WAaS/Upzh9AVydlb9etxOGVhu990cQiZ
f3zcFr55iZ/mnsjwGkZlZu2Gk5Y4ZJi3jE4VD6Mi08PiIw44CJ1M+vaSR9C+
oqrb1c44BLrl/ifPbwTtaLuUrLofh4is7OukpyOogcsxtvbHYeJnIjWIPIr6
j3V2HQjDwSU2JaHTexR1rl4/638Kh7AVarnBRaOIa8Tp9ojB4Sk9fE6VNIYe
zmSKzC/hEB1tdLzJZQx5UzpC5K/g4MppreLljCGuwpGXFTdxWFSwTq0Vj6Ez
arYmATlLez4v2GRrMRo86qE2dR+HfcbBAZGXxegWKZGIerLECyFzKz+LUVBS
beQAD4eBX89pfmdKUHn3piSHKhzM1C0UL2+TIE76GEqrxYGlU13M85EgTfKv
PQ0fcJC3I88nxUvQ2zelT2bacVi+kFRBypegH6LTp/D+pd6gl6dVK0HfNB9M
aA/jsKFT63HPqASROvsH1cdx8Bbt/GkvU4qC/UvV5OZwyKxNMgveIkUdOTiv
U44FbpXY7EZPKfp5Wzr1PoUFR5rEZn9GSxErKMQ5EGOBl16Jd3WmFDXdCC9j
arLAr+KZOOOVFCVyTOOL9VhgNxrps7pbinInFXphPQueewwqHiLJ0ENrRdpf
piy4MVqxm60nQ/bmWlbbtrPg9lTp2TkbGbJSot69g1iwwlTU4+MvQx43445N
OrDA0oxKRHJkyKRAudVmLwsO2bze63RXhv4FoKEtYQ==
       "]]}, 
     {RGBColor[0.363898, 0.618501, 0.782349], PointSize[0.004583333333333334],
       AbsoluteThickness[1.6], Dashing[{0, Small, Small, Small}], 
      LineBox[CompressedData["
1:eJw1jnk81PkfgMd9zpjv9ztJoqLa2C1qC5Xj864c2c06Cq3ChshQ2rKWdY/q
Z5SjEKVkEyXHru1gHH1nUIo2VOQeZtznzMjRsPXb3x+/5/V6Xs+/j55PiMtJ
WQqFkvyv/+v/qTyBvQ0dWcdN/ObFg3SHMfSP88ZTR/ha3F3OzpwDUgnaX5/o
PRC/ilv5+aqMHbmIdsjpKDz8huBqjUpDipjLaE2efKa1D8bddER783f+n5Ff
4X1W9KAGd237meSOUArIfUwTFoVRub6nhnSbk2TgqKgvyM5XjVtSMGwREysL
+xYNQ45fU+EGWh7XpXrIQVfWGoWSeSVu4zyee2G9PEi3VulpJyhy875pf5bz
Th4Us2rum+5U4BaPS0L1IxQgNmJ9jTdFnttrc2TWFlcESBLtNRuR5Sb7O/1V
l6cIed9yog4OynAztC9/WdqsBOxX1AvNMxRuc89JkVq+EtTO6r/4TZ3C1avY
EDmppQyVPR4WE2c/k8Ot63/6KVEZHu7aN+goWCFvynpaMyTKEFt7fiyauUx2
7Nz+JstNBX7OkJs2VpKS0uXSwwFPVSDvJUt67ukSGX5kOWoGU4XH5kcpWWGL
ZLB52PrLgapgf+TTiY22C6TXh+es1FpVIJOq+X9vnCcN2O47rWlq8O7Opu/O
0z6S1HyvqPFjavDkqHcWpjBHXv2FvFVZqAZbx42o9YoSsr0w4fnQjBoYHx6x
rsLFZPKZT1M5u9Rh/a3uXisDEUnZSotVClcHpylNpmvyDBnrell8iKMOcdLG
3S3dU+Rrl+B9KUvq0Kx+5lG32SS5tyHIc8KECvYv5r/E5o+TQQMa8dE/U6F1
2U6mT2eM9HT/wDpRTIXl+G1C/fwRMpdVuLpMSIWEMe+VdJNh8nSjETVCmwb9
f39cin8nJF2DOVEdjjRobujYdyhKQHYNxSx2JtBgi5iS7WU8SNbhcaVXn9JA
lHa7wruTT7qfLU2lj9EACZbn4v36yABfxTN+WhpgKKMjMZPtIe2iEZ5jpwHf
VanZFP7ZSa4MBbjzftEAy5dPEikhHaRCzpyV8K4GlKlk0hIt3pNTk3Fy6i0a
cHdEWJak9ZaMvnfX0FaqAUJ2MeeEbCtpKg1rdMDpEOXOUhJImslPX7jVqlvo
ILa9rXVI2kjyWtY6eJnTQTZ0MWRmTQPpUt2aeciRDliqv9ULJy5pff3L+S4f
Olh2HHlCmnPIcxS9FOUwOizkPTMvpvxFRrDXufcl0uHiLMk07ysgtxip48dy
6LCmaK3vokYaKd2f3H6hlA78Ys1DVQqXkNK96RRPkg6rMMqffN5dZDC3ID/W
SodHz6WW1Jo/kHNdYvdXAjpUC8J/st7zFKnWfErTmaPDCe19yoPna9Drr+2S
muUw+KEpzpdlx0MZBavVTBkYrJM4Xx6yaUBNGzItvDZhEJTGaL9l0ojSt+ob
2e7CIHL1uYKvVzehEt50x+wBDHwv+rkoTb5Gg3dPrfY8jMEzTnF8YXkLylW+
U5Xqg4GoYj1Um7QhfYWIX9k/Y9ARWWp/9spbpNkmFH8fh0HVPx9+39T3DrGX
hqs7UzBI+fuOs7JBO5o3ynPbcRuDfo+v7OxPd6BJP4ud7sUYtKaPnidKP6CW
a68ffc/BYEksGEsb7USWbO2t9EYMvOP7ReM63WjPUqCg4D0GJdETBjYOPSim
bhudJsCAfvNgVmN4LyJulAvsZzF4zO/gZtzpQ60NlZEeKxjcN1lb+4bXj3bP
4hJQwUFOS9X+Op+P3hRtcfm8CgfKMafgi1EDqNAnIjddH4dkh8eHNysNImX/
Da0yxjh0pq/4clIHUXqs1Qd7cxwMn1jfcNQUICteUE6wHQ7flzsHzt8UoDOT
OivMwzgsGMg3VegK0ZlRuTYbbxw+WjDN8nOF6EoNc+IfJg51vF859bpDqNGb
jWWE4fC2nzm+KWcIRT/tUFZh4YBVCBbaNIfRM13XK57JOJy1Ly1pTxtG13jd
zteycXB1cf5lr8oIalNxU3mQj0PJzaPeqnEjSNaT5nmnDAfP1156jvMjqC90
UBzOwSHo+pguHjiKyiOjA0wacMjIVww43jOKxJuzj7a/wUGvsJFnemgMnV3U
P/ZjFw7aMVFFRdVj6OJAFKVOiAPPvs2l1nAcrTv+e7vGDA67V2rLIq6Po4Vd
rr4HlnAoGnM6PSIzgS6scjbylCVg/IIrRS14Aj2TY1Z4qhNQHdN1e+b9BMoa
rYi00SRAbe21/dkWk0hlT9VHxgYC9j7e+JiWP4lSRb9lvzYk4EeqQ8JR5Slk
+u6PruCdBAwQS9So4ClUuaN7y4IFAftTdsTHtkyhsu0nZ0/ZErBBV6Xn1I5p
5FpWd+O5IwHf9ntMWV6bRnu6LiWr/0gAcyLBQ14yjd6wWUZWPgRYtcv+znOa
QcKQ3j6PIAL4oEBEls2g3o2GUp9QAnzYwl4TtVnE/prFd4smwOu3ywqL/rOo
5FPOqOklApQk3SH1vFl0TLUnUC71399789MtVBFiK5yqrski4L3+ltCDe0Uo
TPOAsW8eAaF/5LId/EVo/LSb5uIDAjYu93kOXhWhbEoiGV5OQN1tN0yxVoT8
k5p+HeMQ0G4w+6R2VISq+NuSbOsI+E8hy1EVFyNW5gxKbyJgvsnj/bS5GGkr
Xxx485aAs9oF25gnxejVy0fln7oJ+OqA0Cw+RYzWRGQuEkICDg671e+qEKN5
7YcfdScJeCgTmHGJL0aUXuH46jkCIg9Q/cKVJCjA55Gm7DIBO9z1BtSMJagn
j+D0yjLgSfTL4v1uEnTCLJP6QJUBpYn13uuiJYjhH+johzNAjvk8KS9fgtqu
B1di2gwYiGkob3olQYms7fF/6jEArznolDsrQfcWFAbBkAG1/KedOqvmUImV
Iq1+OwMKmrIf2+2dQzamOpZmuxngpie03uA9hyyVqHdvIwb0H94tuJ8wh9yy
4kIWbBkQYGjYx78/h4yLVD7s+4EBVpPnYl41z6H/AiBTIho=
       "]]}, 
     {GrayLevel[0], PointSize[0.004583333333333334], AbsoluteThickness[1.6], 
      LineBox[CompressedData["
1:eJw1jns41Akfxachl8GY+f3GJelCG6GUN6GLvl9LdBeFrSirXBNbiSxWO1HG
NdHV1sqWpdJ2WxnKb0xaiZVY5LYuw6LBmBl3lrf3j/c8z3nOc57zx+cY+IS6
+tJpNFrKF/8v/y/PRof9JwOWCRLM/sjL2NMP4T7G9pVHFgksXVz49tMycNXM
/L52TktQNJe+wImagEy/KNDKJQW6fdOh+UEz8C7e6IlZC1vw1QG9lTv95kDK
5u1a4ccSLG4ISWkMo+GtS7a+pz2ZgmMBPUuqEhfgv44cGy0HdcGj+71bfoil
403/1jSrEIYg0NZzicYhBYyYn0y/Va0iqBgj7sQtU8ToJMEKIzdlQbZZQ2lW
vSK2r5fMBdKUBA8HZGGGkQsxuyNE+e07RUHbtgMSR0IJ3QiGsDlfQZDit++Z
MFsJv17z62LLbLogUy9pfnKlMqbcjruhnr9AUNXqO6L2izJ6PTi8dKmQJjB4
uTxKrKuCVbnedZr181Rv7TJv7wQVVI58dzR08xx1i+7lwJGpoNxyuu1Z8SzV
uH5dzXV3Vay7m+5xbe8MNT1TsN+/UBXFmylr47Ep6tyBmehhNgMv/Jj8+++P
JqngzeHLkgIZ+Ae/I6jyzAR1pOktN+01A5Pm5ba6O8apVTyP9Q5MNWyWmWvH
mo1RGr8ciR44rIYubrOymUWjVPpZ6qeiXDV8MaWmk0/KqYbcC297htWwzi9S
g68jo1JCpgazLNVRn+7ueWallKKtZsYqn1NHscV+ocWWESrWLUm6m6+OTWkd
lSWFw1S1a7Bd6qQ6WvOyXvytOERtKj/h9XmDBqZfOzFb/62YOtGp+WPMKQ3s
UXNl8KsHKC+PJu63DzUw55vx+FKHfuoON1fnsUgDVVQ+2xhV/kOdrDDXiNRj
ovSi+Sa7g72UWzA/utGZibp5T9xDRkVUc88PE58uMDGn97sC3VvdlJA4X5Be
yMSd3IcRhTu6KI/vCtJY/Ux01sser6B3Uv7HlEKO62rinsJdCgW8dsopBogs
J028RTfz7lvaSs32+HuUndVE5lSy1anyT9TCLPlWUY4mDhp1ByVGNlKD4vMK
6h800TcszjfW9i8q5l6OieO0JrY0/KqYp1lHWU2HV+whWJhnsP3An39/oKbm
BSUMYxYWS4Lf7C2qoso+LN5zZDMLb+68v7H0QQXlWlJ7dbczC2M8/6Vr//6G
crg2f6bZh4WnuixXUY8o6jTNIFUlnIVNfPsPxxcXUZG8pR7tCSzcnZw86Pvi
CWVsrk4czmKh8ayvntNgDjX9dUpDXAELTUyrDfInuZTyvaFUL4qF57l2Wj3b
r8Aq+bhify0LfbiyqL2lueAiTGgx6mZhQYSoWEH1GTBeTV3Wl7NQPM2qUksv
gmpTp8QqBTaeqnkpDZ4shcz7OmpWHDbWG9HHDLOF8H751S1HvmLj47ANVfUv
3kLGakNzR0s2Xm95Ofy++B08KhtqlNiz0Yys2hT3rAq6cgJ0vPaz8WHTXO3Z
n2rgjsrPxWk+bNzQY2eT8KoWDBdGRvBOsbEkP0109Ks60P4oku46z0b/O0ZH
xuLrgTfZW/IplY2lxRdbI7v+gjHzbHeL22xs2xYQqm/dCOLjW9Z7PPzyb3rU
jHGpCT5cqX6+i8/GVXUy25CPn8CWp7eaVfGFX85QPq3dAhsnA7vv/8VGvsTF
yta9FX4QrmExu9n4iWbTMXa5DcibT7t3SNgozptOFfzRDrXlRVGHZtn4ml7i
LZj4G2wkhAxVCSzLNU5QIzqhJt/YdU6LwJW80XjZ/U7I9Ym8k2FIoKDNVXjP
ugtU/JbXLlhL4ME2JlhUdEFG7NamHZsJPBDADck90A1by05kBTsRaG8Uvono
7IYQsf5s0H4CcwOyGNxAEYT0KXzcdvRLV8x9T5eKIPlV0Od/gwh89kB9JDu8
ByqO8tiZ4QS+rj0bGzDdAzGFjSqqXAIvlzeyfaN7oXSJW7JXCoGlGjub7872
wpWyFpcrNwjkdd+9bxL1D3xUdVfN+4XApdol/UqT/wDdi+n182MCj2VkFtuf
6YP2sC7pOT6Bv5msbR8Y7IOnUTH+G8oJdDbdKKD79oN05Y1vGmoITNTixV1v
7YfvJgwPH2wmUO9g0PyTfQMQ3xlNE4oI7B8sfe1RPgBLPe82aA4TeNh/UinT
6jOMW7ods58k8Ono546Tv36GOC0Xcy86ibmnozWGtMVQqhD00kudxAuVFjqL
4sVwve9l1DZtEpXO/bRjSioG1Y3Fo5zlJI6ufFCU6TUIaSPf36g2IfGDtMlO
VjEIVvW/NQevJ1GH2JWqazEERRYtxuNbSEx1quUwbw7B43W+kgBHEj3i3yxu
nh8Ct8fCm2+dSQxa0lUc6zsMG5svpqgfJNHpwYJ25ffDUMPjmm/1IdGitcwu
Yo0ERKFt7YdOkCi00omtT5NA2wqTaZ8wElc31NENpRLgmXI73GNIrOSqMl6s
GoFHU1l9VhdJbPJ2DXL7ZgQOM1oDFdJIXCwyvRtxaQR4CwNKXl0nMVNdX39J
4QiEa9uvPZZNYl+72Hp7zwgMnHTXnsgjccdtC7sZthRu0BKoc09JPNMlCrMB
Kfglvo/o55PY8LiTRg+WQnHHmkRHIYmXpaGKh25IgXt1GDLef+HfElz+ulwK
eirxnTV1JCre885/LZFC5bvnT6daSNxn9cThTz0ZLIq8OkGKSNz9n327z2yT
wZjeg9ElYhI9nZNvPw2VAa1NNKAjJ3FIuUw18aYM/H2ea9NnSKyLe+0+J5RB
azbJb6NzUFJoAKxBGXxrfVUjj8HB7dVFp8s4cuD4BTofJ77sprXXSFs5fLwW
XMTW46CyXpKjiq8cErjrfnxiwEGE9eTdZDncG1/YhSYcFHIuxnU8l8OjrUrM
N+s4aPr9vO7bFjlss9K3tbbh4Ph5A8f9C0bBVlkj5zZw8FIG/1yS8Si4Xz8f
Ou7IQTm5Qit0zyiszVdtstvLwfLUSxHzp0fhv1XbJ2Y=
       "]]}}, {{}, 
     {GrayLevel[0], PointSize[0.004583333333333334], AbsoluteThickness[1.6], 
      PointBox[CompressedData["
1:eJxFlXs41VkXx8/vdw7OFb9zyjUZb0ZlSiqMjth7ZDTzlpRbKlRy75UuSDoH
JaN0o4sUJSOVW0VpRsJKbzp0VC6HLqaozJtLRZLQOd7mDz9/7Gc/n+f7XWuv
tfZ+nm3iH+EWSDIYjP3f1j/7iza9luDkbOTTf0Zm5WIED1xjbSJuPkMiO+EJ
Y39DSBe2ytQvdiI3yb6YM7oG8H7bOfSD5G/0uWTd7mZSH0zUV7Wfn9+DIjJr
vupV6EJIdoCP1fpPqHy02+qlkwjctTrSHPd8RvKca2bP/ESQI8/vXzdlGMkG
nPGqLSIQm0Tt1bw0jB6GH4l/rSOCikTv9FHZF7ToUKmavVgEay12ViwO+IJq
tQq0+m8Lwb9d+t2/p35BfxMMJ8t4Ibg33BmScEaQw5tK9dNnJ/nEZZullZ5C
MPrftqmNR76ghGE7njNfCO/jf/A9VDOKkrfrL8oQCkFcusErI2gEjZkIHVNy
KWgzLM0tixpBhK/hjk0XKQh8FHBt2e+jyON1g+Mv2RSIVwQrbCLHaP3NueWp
YaZK1Gh+TlBcQEGAntfUpBdK2j+fkbsEnxxFYVYhHm1eFCi8ZDbCK2No/jHm
FuMACqYPo3dO9l9pHmVwUjpJJfL68CDNyoMC8yq/jYHHlahSo1mc50LBx6Zr
LRsNVHS+rkSttyNZKtq/yXVw0PClChm241p5EAXpufrar/41iu435p+506kN
p2qlLUW2Y2gt03/asi5tGHcKfBNYP4ZkrR4lMSwKol5dP25U/hUFat5qzhrX
hu7QtIDeaiWy27VDz1JEQYp/zvv8UiUd7yp5/iSSo0KdeP3Q7FhN2PE0undB
MgO/XP2usdNfExJk6iWSKgb22FLPPBumCRQO167umuTWGElomQaBJ+IbhlY2
fqBUqPT9iV4HJ02oCUEdcb1KFF6VcHglWxP6+VxSdHQcqUWbResaaYJaUXJk
fe84clGvXZRqqgkHFwS2Z25g4AndHTuVCU6qkNl96bq6OgE8ezfLrLyCgWuC
YweTHglAvb1k+REegYOeGZtekgvAd2naW/OfCDzhj43OWN7zkIGD4rojfWIE
MM/P4laWJ4FzL8yQLo4UwH1HiyK7QoLWJ/rrvHQ/LF7JB/ec/tMfKAJbrny6
6ck0AXzMG3qkY0Zgx/ihLDYlgFehFva3HQj8R56DImKGAGbK7eyUmwmcKvbs
DpopAMvWIUHRmUl9yYrbCpYlgffFKc8kPeWDRVJrZuZtArtKTP1uKPhgMHgt
MDaCwMtXpEsKr/Dh8vYluxuzGFixOKJiajQfeqKCfBgfJnli/ps7ElJDj/NB
Wmy0V7KAwO4FNRcfp/BhUCNU93Iogce3fh/Wc4MPTN17jorqyfPNVJn3X+4i
sJ98z5aMOD7EMAnOKoLEfxa9qBtM5UO7hslu4hyBG/6qTH28kg8RIZSxC0Xi
POsZ76W/8KEAHVwz5SsDjxD2xJ57PAhSHZ4p30Zg366CyAYWH8RHkcHvcgJf
LWHqCcd5sFBfvDfFkqQ52Jtl6mZEYP+dcx20vXkwRT973gVXAr/9zXB79Hoe
1L0x7F8pJXC8uGrp3VQebHVP6eGWEfhu3UZJXSIPhH4eIXe7CJzw6+2r967z
6Ppsdy6/8rmABxrT9uhEFZF0Pd8rnrJ6mkh8NlM96YmMB2nrBlsSlJP834Lm
QPtfSWzSrTeG5/KgqG+F4Y7Hk+y8zy18fhWJ41teTndj8uCIq/cr3X/y3bS2
9FH/1t94rJ3t4CS3V/41Kp/OpFlLPbhkPISJP/18cNm6h1zI9r8VPtpH4Lq2
Ry7ECS5sSpZwdIxJfJ2Sntc5xqXz2Xr6OFvnc8GG8rQ920Xir7PaYn48ygXN
wm6Z23dM2m+YILK2+EzgwQ0DOlQ4F5pW8+vEI9/ee1+63N+aC2j/2aGth0hc
7aNVl+XFhfi3IeZ1ZSQucig8BR5c8LyRQdr3krS//nXO7P21JG7O6TusbcqF
jq6wTstWEr/e2rTiApMLAzs/RU0hWTggL7F5tQkXBIvKL+a++6b7Z0w71sqB
3Vp3h/1qSGw906R4QyWH7qfcZZWcU8yB6EN+uzL1Wbg2Z+07g2oOKP6DYkbC
WLQ/sqCEV1xP4raTLb3kbxxQFV3MWvyBxAsL9NaXJHOgsfbu+POrJG4KKjFv
8+SAVpOg/fwAiTkz1mov9OAAU/E4cs1NFs0T8V1+b87Xm3Po+/E6eMNx3mwO
Pc++6bcq5j5nw2VsOPuqJxO/+JNP9TWywX2z+89hYUwsMyatyivYEFfefMBx
NxOXzT+tVSZjQ5daBZFYw8TiH/dl769mQ36Fe/LHcCY+Yf+Hb8IpNnzsmHPO
W8rETw8Yj7NT2eBZo8i7fIyJ29akFzpksuFAiLOXzZ3J+In6B719Z1SfZkMz
2yZxWjALW2qLqGInNjzYIiRr37Kw1GFOsP0SNoTuqi41WKtG6x2zzmsfCFbD
0pnPHicrNOj/rIqvenLLgoIqwfYBYewYEnPETgM/UdAc4ui5cGAYac1xCMv3
EcGqpkvlKqsXCO86FD8P6cGX57ZxB4RMPNJT2DBdzIH/A14j1i4=
       "]]}, 
     {RGBColor[1, 0, 0], PointSize[0.004583333333333334], AbsoluteThickness[
      1.6], PointBox[CompressedData["
1:eJxTTMoPSmViYGAQBWIQvSZ389OYhPf2BV85HJMCxA8oGO95mdr8yT7obUHA
nEeiBzKKDu6q/fPNvl55YemCs8IHimQu+vl7/beX0l7q/TSb/0CNZ+2F8mhG
Bw1++R3X1XkOvA72k4uvYHLYq7SwLoOD68DXfZZCEziZHXYn96icesxxYM6W
FhmVcmaHhaZPa9aqcxxINk6YkmPI4vB2ifTrqCNsB5iKjpzVLmZx6Jn0z+Jm
NNuBdlNrq/M32Bz6+ve8LGxlPFBuqqyV4MvhkMPCX3Ze5d/+D65ztc9u4XWY
JG75K9D3+f5p853jD+1H8Ddw3eVmaOVzYNn5Y8Ui4Uf7mft+SsVp8jt8W2YR
ui/gzn7D3rJJyx7zO5h9Nk7vWHkbLr/sh+isqS2X9n8rOr7zTaSAg3NlSrsO
9+79z9zOx/4+I+DgNXt3xfGQzfYFS3uOq3QJOQSuFP3S2PrUHgABRJyF
       "]]}, {}, {}, {}, {}, {}, {}, {}}}, {}, {}, {}, {}},
  AspectRatio->1.,
  Axes->{True, True},
  AxesLabel->{None, None},
  AxesOrigin->{-0.18673040459429407`, -8.59885508687345},
  DisplayFunction->Identity,
  Frame->{{False, False}, {False, False}},
  FrameLabel->{{None, None}, {None, None}},
  FrameTicks->{{
     Charting`ScaledTicks[{Log, Exp}], 
     Charting`ScaledFrameTicks[{Log, Exp}]}, {
     Charting`ScaledTicks[{Log, Exp}], 
     Charting`ScaledFrameTicks[{Log, Exp}]}},
  GridLines->{None, None},
  GridLinesStyle->Directive[
    GrayLevel[0.5, 0.4]],
  ImagePadding->All,
  Method->{"CoordinatesToolOptions" -> {"DisplayFunction" -> ({
        (Exp[#]& )[
         Part[#, 1]], 
        (Exp[#]& )[
         Part[#, 2]]}& ), "CopiedValueFunction" -> ({
        (Exp[#]& )[
         Part[#, 1]], 
        (Exp[#]& )[
         Part[#, 2]]}& )}},
  PlotRange->{{-0.10575881322154708`, 5.076423034634259}, {-8.42366205801793, 
   2.43830573102408}},
  PlotRangeClipping->True,
  PlotRangePadding->{{
     Scaled[0.02], 
     Scaled[0.02]}, {
     Scaled[0.02], 
     Scaled[0.05]}},
  Ticks->FrontEndValueCache[{
     Charting`ScaledTicks[{Log, Exp}], 
     Charting`ScaledTicks[{Log, Exp}]}, {{{0., 
       FormBox["1", TraditionalForm], {0.01, 0.}, {
        AbsoluteThickness[0.1]}}, {1.6094379124341003`, 
       FormBox["5", TraditionalForm], {0.01, 0.}, {
        AbsoluteThickness[0.1]}}, {2.302585092994046, 
       FormBox["10", TraditionalForm], {0.01, 0.}, {
        AbsoluteThickness[0.1]}}, {3.912023005428146, 
       FormBox["50", TraditionalForm], {0.01, 0.}, {
        AbsoluteThickness[0.1]}}, {4.605170185988092, 
       FormBox["100", TraditionalForm], {0.01, 0.}, {
        AbsoluteThickness[0.1]}}, {-0.6931471805599453, 
       FormBox[
        TemplateBox[{0., 0.}, "Spacer2"], TraditionalForm], {0.005, 0.}, {
        AbsoluteThickness[0.1]}}, {-0.5108256237659907, 
       FormBox[
        TemplateBox[{0., 0.}, "Spacer2"], TraditionalForm], {0.005, 0.}, {
        AbsoluteThickness[0.1]}}, {-0.35667494393873245`, 
       FormBox[
        TemplateBox[{0., 0.}, "Spacer2"], TraditionalForm], {0.005, 0.}, {
        AbsoluteThickness[0.1]}}, {-0.2231435513142097, 
       FormBox[
        TemplateBox[{0., 0.}, "Spacer2"], TraditionalForm], {0.005, 0.}, {
        AbsoluteThickness[0.1]}}, {-0.10536051565782628`, 
       FormBox[
        TemplateBox[{0., 0.}, "Spacer2"], TraditionalForm], {0.005, 0.}, {
        AbsoluteThickness[0.1]}}, {0.6931471805599453, 
       FormBox[
        TemplateBox[{0., 0.}, "Spacer2"], TraditionalForm], {0.005, 0.}, {
        AbsoluteThickness[0.1]}}, {1.0986122886681098`, 
       FormBox[
        TemplateBox[{0., 0.}, "Spacer2"], TraditionalForm], {0.005, 0.}, {
        AbsoluteThickness[0.1]}}, {1.3862943611198906`, 
       FormBox[
        TemplateBox[{0., 0.}, "Spacer2"], TraditionalForm], {0.005, 0.}, {
        AbsoluteThickness[0.1]}}, {1.791759469228055, 
       FormBox[
        TemplateBox[{0., 0.}, "Spacer2"], TraditionalForm], {0.005, 0.}, {
        AbsoluteThickness[0.1]}}, {1.9459101490553132`, 
       FormBox[
        TemplateBox[{0., 0.}, "Spacer2"], TraditionalForm], {0.005, 0.}, {
        AbsoluteThickness[0.1]}}, {2.0794415416798357`, 
       FormBox[
        TemplateBox[{0., 0.}, "Spacer2"], TraditionalForm], {0.005, 0.}, {
        AbsoluteThickness[0.1]}}, {2.1972245773362196`, 
       FormBox[
        TemplateBox[{0., 0.}, "Spacer2"], TraditionalForm], {0.005, 0.}, {
        AbsoluteThickness[0.1]}}, {2.995732273553991, 
       FormBox[
        TemplateBox[{0., 0.}, "Spacer2"], TraditionalForm], {0.005, 0.}, {
        AbsoluteThickness[0.1]}}, {3.4011973816621555`, 
       FormBox[
        TemplateBox[{0., 0.}, "Spacer2"], TraditionalForm], {0.005, 0.}, {
        AbsoluteThickness[0.1]}}, {3.6888794541139363`, 
       FormBox[
        TemplateBox[{0., 0.}, "Spacer2"], TraditionalForm], {0.005, 0.}, {
        AbsoluteThickness[0.1]}}, {4.0943445622221, 
       FormBox[
        TemplateBox[{0., 0.}, "Spacer2"], TraditionalForm], {0.005, 0.}, {
        AbsoluteThickness[0.1]}}, {4.248495242049359, 
       FormBox[
        TemplateBox[{0., 0.}, "Spacer2"], TraditionalForm], {0.005, 0.}, {
        AbsoluteThickness[0.1]}}, {4.382026634673881, 
       FormBox[
        TemplateBox[{0., 0.}, "Spacer2"], TraditionalForm], {0.005, 0.}, {
        AbsoluteThickness[0.1]}}, {4.499809670330265, 
       FormBox[
        TemplateBox[{0., 0.}, "Spacer2"], TraditionalForm], {0.005, 0.}, {
        AbsoluteThickness[0.1]}}, {5.298317366548036, 
       FormBox[
        TemplateBox[{0., 0.}, "Spacer2"], TraditionalForm], {0.005, 0.}, {
        AbsoluteThickness[0.1]}}, {5.703782474656201, 
       FormBox[
        TemplateBox[{0., 0.}, "Spacer2"], TraditionalForm], {0.005, 0.}, {
        AbsoluteThickness[0.1]}}, {5.991464547107982, 
       FormBox[
        TemplateBox[{0., 0.}, "Spacer2"], TraditionalForm], {0.005, 0.}, {
        AbsoluteThickness[0.1]}}, {6.214608098422191, 
       FormBox[
        TemplateBox[{0., 0.}, "Spacer2"], TraditionalForm], {0.005, 0.}, {
        AbsoluteThickness[0.1]}}, {6.396929655216146, 
       FormBox[
        TemplateBox[{0., 0.}, "Spacer2"], TraditionalForm], {0.005, 0.}, {
        AbsoluteThickness[0.1]}}, {6.551080335043404, 
       FormBox[
        TemplateBox[{0., 0.}, "Spacer2"], TraditionalForm], {0.005, 0.}, {
        AbsoluteThickness[0.1]}}, {6.684611727667927, 
       FormBox[
        TemplateBox[{0., 0.}, "Spacer2"], TraditionalForm], {0.005, 0.}, {
        AbsoluteThickness[0.1]}}, {6.802394763324311, 
       FormBox[
        TemplateBox[{0., 0.}, "Spacer2"], TraditionalForm], {0.005, 0.}, {
        AbsoluteThickness[0.1]}}, {6.907755278982137, 
       FormBox[
        TemplateBox[{0., 0.}, "Spacer2"], TraditionalForm], {0.005, 0.}, {
        AbsoluteThickness[0.1]}}}, {{-6.907755278982137, 
       FormBox["0.001`", TraditionalForm], {0.01, 0.}, {
        AbsoluteThickness[0.1]}}, {-4.605170185988091, 
       FormBox[
        TagBox[
         InterpretationBox["\"0.010\"", 0.01, AutoDelete -> True], 
         NumberForm[#, {
           DirectedInfinity[1], 3}]& ], TraditionalForm], {0.01, 0.}, {
        AbsoluteThickness[0.1]}}, {-2.3025850929940455`, 
       FormBox[
        TagBox[
         InterpretationBox["\"0.100\"", 0.1, AutoDelete -> True], 
         NumberForm[#, {
           DirectedInfinity[1], 3}]& ], TraditionalForm], {0.01, 0.}, {
        AbsoluteThickness[0.1]}}, {0., 
       FormBox["1", TraditionalForm], {0.01, 0.}, {
        AbsoluteThickness[0.1]}}, {2.302585092994046, 
       FormBox["10", TraditionalForm], {0.01, 0.}, {
        AbsoluteThickness[0.1]}}, {-9.210340371976182, 
       FormBox[
        TemplateBox[{0., 0.}, "Spacer2"], TraditionalForm], {0.005, 0.}, {
        AbsoluteThickness[0.1]}}, {-8.517193191416238, 
       FormBox[
        TemplateBox[{0., 0.}, "Spacer2"], TraditionalForm], {0.005, 0.}, {
        AbsoluteThickness[0.1]}}, {-8.111728083308073, 
       FormBox[
        TemplateBox[{0., 0.}, "Spacer2"], TraditionalForm], {0.005, 0.}, {
        AbsoluteThickness[0.1]}}, {-7.824046010856292, 
       FormBox[
        TemplateBox[{0., 0.}, "Spacer2"], TraditionalForm], {0.005, 0.}, {
        AbsoluteThickness[0.1]}}, {-7.600902459542082, 
       FormBox[
        TemplateBox[{0., 0.}, "Spacer2"], TraditionalForm], {0.005, 0.}, {
        AbsoluteThickness[0.1]}}, {-7.418580902748128, 
       FormBox[
        TemplateBox[{0., 0.}, "Spacer2"], TraditionalForm], {0.005, 0.}, {
        AbsoluteThickness[0.1]}}, {-7.264430222920869, 
       FormBox[
        TemplateBox[{0., 0.}, "Spacer2"], TraditionalForm], {0.005, 0.}, {
        AbsoluteThickness[0.1]}}, {-7.1308988302963465`, 
       FormBox[
        TemplateBox[{0., 0.}, "Spacer2"], TraditionalForm], {0.005, 0.}, {
        AbsoluteThickness[0.1]}}, {-7.013115794639964, 
       FormBox[
        TemplateBox[{0., 0.}, "Spacer2"], TraditionalForm], {0.005, 0.}, {
        AbsoluteThickness[0.1]}}, {-6.214608098422191, 
       FormBox[
        TemplateBox[{0., 0.}, "Spacer2"], TraditionalForm], {0.005, 0.}, {
        AbsoluteThickness[0.1]}}, {-5.809142990314028, 
       FormBox[
        TemplateBox[{0., 0.}, "Spacer2"], TraditionalForm], {0.005, 0.}, {
        AbsoluteThickness[0.1]}}, {-5.521460917862246, 
       FormBox[
        TemplateBox[{0., 0.}, "Spacer2"], TraditionalForm], {0.005, 0.}, {
        AbsoluteThickness[0.1]}}, {-5.298317366548036, 
       FormBox[
        TemplateBox[{0., 0.}, "Spacer2"], TraditionalForm], {0.005, 0.}, {
        AbsoluteThickness[0.1]}}, {-5.115995809754082, 
       FormBox[
        TemplateBox[{0., 0.}, "Spacer2"], TraditionalForm], {0.005, 0.}, {
        AbsoluteThickness[0.1]}}, {-4.961845129926823, 
       FormBox[
        TemplateBox[{0., 0.}, "Spacer2"], TraditionalForm], {0.005, 0.}, {
        AbsoluteThickness[0.1]}}, {-4.8283137373023015`, 
       FormBox[
        TemplateBox[{0., 0.}, "Spacer2"], TraditionalForm], {0.005, 0.}, {
        AbsoluteThickness[0.1]}}, {-4.710530701645918, 
       FormBox[
        TemplateBox[{0., 0.}, "Spacer2"], TraditionalForm], {0.005, 0.}, {
        AbsoluteThickness[0.1]}}, {-3.912023005428146, 
       FormBox[
        TemplateBox[{0., 0.}, "Spacer2"], TraditionalForm], {0.005, 0.}, {
        AbsoluteThickness[0.1]}}, {-3.506557897319982, 
       FormBox[
        TemplateBox[{0., 0.}, "Spacer2"], TraditionalForm], {0.005, 0.}, {
        AbsoluteThickness[0.1]}}, {-3.2188758248682006`, 
       FormBox[
        TemplateBox[{0., 0.}, "Spacer2"], TraditionalForm], {0.005, 0.}, {
        AbsoluteThickness[0.1]}}, {-2.995732273553991, 
       FormBox[
        TemplateBox[{0., 0.}, "Spacer2"], TraditionalForm], {0.005, 0.}, {
        AbsoluteThickness[0.1]}}, {-2.8134107167600364`, 
       FormBox[
        TemplateBox[{0., 0.}, "Spacer2"], TraditionalForm], {0.005, 0.}, {
        AbsoluteThickness[0.1]}}, {-2.659260036932778, 
       FormBox[
        TemplateBox[{0., 0.}, "Spacer2"], TraditionalForm], {0.005, 0.}, {
        AbsoluteThickness[0.1]}}, {-2.5257286443082556`, 
       FormBox[
        TemplateBox[{0., 0.}, "Spacer2"], TraditionalForm], {0.005, 0.}, {
        AbsoluteThickness[0.1]}}, {-2.4079456086518722`, 
       FormBox[
        TemplateBox[{0., 0.}, "Spacer2"], TraditionalForm], {0.005, 0.}, {
        AbsoluteThickness[0.1]}}, {-1.6094379124341003`, 
       FormBox[
        TemplateBox[{0., 0.}, "Spacer2"], TraditionalForm], {0.005, 0.}, {
        AbsoluteThickness[0.1]}}, {-1.2039728043259361`, 
       FormBox[
        TemplateBox[{0., 0.}, "Spacer2"], TraditionalForm], {0.005, 0.}, {
        AbsoluteThickness[0.1]}}, {-0.916290731874155, 
       FormBox[
        TemplateBox[{0., 0.}, "Spacer2"], TraditionalForm], {0.005, 0.}, {
        AbsoluteThickness[0.1]}}, {-0.6931471805599453, 
       FormBox[
        TemplateBox[{0., 0.}, "Spacer2"], TraditionalForm], {0.005, 0.}, {
        AbsoluteThickness[0.1]}}, {-0.5108256237659907, 
       FormBox[
        TemplateBox[{0., 0.}, "Spacer2"], TraditionalForm], {0.005, 0.}, {
        AbsoluteThickness[0.1]}}, {-0.35667494393873245`, 
       FormBox[
        TemplateBox[{0., 0.}, "Spacer2"], TraditionalForm], {0.005, 0.}, {
        AbsoluteThickness[0.1]}}, {-0.2231435513142097, 
       FormBox[
        TemplateBox[{0., 0.}, "Spacer2"], TraditionalForm], {0.005, 0.}, {
        AbsoluteThickness[0.1]}}, {-0.10536051565782628`, 
       FormBox[
        TemplateBox[{0., 0.}, "Spacer2"], TraditionalForm], {0.005, 0.}, {
        AbsoluteThickness[0.1]}}, {0.6931471805599453, 
       FormBox[
        TemplateBox[{0., 0.}, "Spacer2"], TraditionalForm], {0.005, 0.}, {
        AbsoluteThickness[0.1]}}, {1.0986122886681098`, 
       FormBox[
        TemplateBox[{0., 0.}, "Spacer2"], TraditionalForm], {0.005, 0.}, {
        AbsoluteThickness[0.1]}}, {1.3862943611198906`, 
       FormBox[
        TemplateBox[{0., 0.}, "Spacer2"], TraditionalForm], {0.005, 0.}, {
        AbsoluteThickness[0.1]}}, {1.6094379124341003`, 
       FormBox[
        TemplateBox[{0., 0.}, "Spacer2"], TraditionalForm], {0.005, 0.}, {
        AbsoluteThickness[0.1]}}, {1.791759469228055, 
       FormBox[
        TemplateBox[{0., 0.}, "Spacer2"], TraditionalForm], {0.005, 0.}, {
        AbsoluteThickness[0.1]}}, {1.9459101490553132`, 
       FormBox[
        TemplateBox[{0., 0.}, "Spacer2"], TraditionalForm], {0.005, 0.}, {
        AbsoluteThickness[0.1]}}, {2.0794415416798357`, 
       FormBox[
        TemplateBox[{0., 0.}, "Spacer2"], TraditionalForm], {0.005, 0.}, {
        AbsoluteThickness[0.1]}}, {2.1972245773362196`, 
       FormBox[
        TemplateBox[{0., 0.}, "Spacer2"], TraditionalForm], {0.005, 0.}, {
        AbsoluteThickness[0.1]}}, {2.995732273553991, 
       FormBox[
        TemplateBox[{0., 0.}, "Spacer2"], TraditionalForm], {0.005, 0.}, {
        AbsoluteThickness[0.1]}}, {3.4011973816621555`, 
       FormBox[
        TemplateBox[{0., 0.}, "Spacer2"], TraditionalForm], {0.005, 0.}, {
        AbsoluteThickness[0.1]}}, {3.6888794541139363`, 
       FormBox[
        TemplateBox[{0., 0.}, "Spacer2"], TraditionalForm], {0.005, 0.}, {
        AbsoluteThickness[0.1]}}, {3.912023005428146, 
       FormBox[
        TemplateBox[{0., 0.}, "Spacer2"], TraditionalForm], {0.005, 0.}, {
        AbsoluteThickness[0.1]}}, {4.0943445622221, 
       FormBox[
        TemplateBox[{0., 0.}, "Spacer2"], TraditionalForm], {0.005, 0.}, {
        AbsoluteThickness[0.1]}}, {4.248495242049359, 
       FormBox[
        TemplateBox[{0., 0.}, "Spacer2"], TraditionalForm], {0.005, 0.}, {
        AbsoluteThickness[0.1]}}, {4.382026634673881, 
       FormBox[
        TemplateBox[{0., 0.}, "Spacer2"], TraditionalForm], {0.005, 0.}, {
        AbsoluteThickness[0.1]}}, {4.499809670330265, 
       FormBox[
        TemplateBox[{0., 0.}, "Spacer2"], TraditionalForm], {0.005, 0.}, {
        AbsoluteThickness[0.1]}}, {4.605170185988092, 
       FormBox[
        TemplateBox[{0., 0.}, "Spacer2"], TraditionalForm], {0.005, 0.}, {
        AbsoluteThickness[0.1]}}, {5.0106352940962555`, 
       FormBox[
        TemplateBox[{0., 0.}, "Spacer2"], TraditionalForm], {0.005, 0.}, {
        AbsoluteThickness[0.1]}}, {5.298317366548036, 
       FormBox[
        TemplateBox[{0., 0.}, "Spacer2"], TraditionalForm], {0.005, 0.}, {
        AbsoluteThickness[0.1]}}}}]]], "Output",
 CellChangeTimes->{3.8081045072812567`*^9, 3.808105423894615*^9},
 CellLabel->"Out[35]=",ExpressionUUID->"9898a309-f0f6-42e4-bda0-5ab73e9570ff"]
}, Open  ]],

Cell[BoxData[""], "Input",
 CellChangeTimes->{{3.808104432293358*^9, 
  3.8081044325072346`*^9}},ExpressionUUID->"32eebf3c-f27c-4939-be71-\
5508ec8c2f5b"],

Cell[CellGroupData[{

Cell[BoxData[
 RowBox[{"ListPlot", "[", 
  RowBox[{
   RowBox[{"{", 
    RowBox[{
    "DataErtsVSd", ",", "DataJenVSd", ",", "DataSarvinDiam1d", ",", 
     "DataSarvinDiam2d", ",", "Data33p5a09d", ",", "Data27p5a0p9d", ",", 
     "SetT3Botzmann35a096d", ",", " ", "SetT3Botzmann44a0p9d"}], "}"}], ",", 
   "  ", 
   RowBox[{"PlotRange", "\[Rule]", " ", "All"}], ",", " ", 
   RowBox[{"Joined", "\[Rule]", " ", 
    RowBox[{"{", 
     RowBox[{
     "False", ",", " ", "False", ",", "True", ",", "True", ",", "True", ",", 
      "True", ",", "True", ",", "True"}], "}"}]}], ",", " ", 
   RowBox[{"PlotStyle", "\[Rule]", 
    RowBox[{"{", " ", 
     RowBox[{
     "Black", ",", " ", "Red", ",", "Green", ",", " ", "Orange", ",", " ", 
      "Yellow", ",", " ", "Dashed", ",", " ", "DotDashed"}], "}"}]}], ",", 
   " ", 
   RowBox[{"AspectRatio", "\[Rule]", "1.0"}]}], "]"}]], "Input",
 CellChangeTimes->{
  3.8081043086584454`*^9, {3.808104822031371*^9, 3.8081048438837905`*^9}},
 CellLabel->"In[36]:=",ExpressionUUID->"374b3d8e-cf4d-40f3-a1f3-a76a08418c97"],

Cell[BoxData[
 GraphicsBox[{{}, {{{}, {}, {}, {}, 
     {RGBColor[0, 1, 0], PointSize[0.004583333333333334], AbsoluteThickness[
      1.6], LineBox[CompressedData["
1:eJwtlXk8lekbxjHJlr1s2TkoJFLZ8l4hIsmx785itBFRNNJE0i8maRpRQz+N
VsOQtFlmwlgmJQqRkBTCjAhpVMx53/c8n+d8zh/nc57nuq/7e92PFifK41sh
AQGBDN6H/KbXJHHCRCEohdhEzMTfCuhXEsS6yu9lm2+xiHfvw+5Um4oDE3+V
yV+IJSbKJU5uvyqL9RJRSsceJvN/V0DrnkW7XJ1TxKDhH7ytgplml+I9kVlE
705FmVwXDTg0njc6P5dLjDPvq6eOa6Go3VzW0K+A/39dLL/X7/hs23ViKEPW
dSZeD0GSLvdqnxfzzzOA/V7rssTEMuLVwz3fcZcYYmua2RWbF7f55xujhpV+
+1LyfeKFcP21Z2dMcGXKbvDGwWr+fWuxoFaS/WtADTF2SYq3zfBGY7zZ41Id
//51OPJ9t2SLRAMxbFuV1O1ljlbLuFDli018PevRy6x/sNGrmXhLXbgBBY11
awxMW/j6NkL6sYXPrHIbMZCwvMTptQVWcXflESVP+XqtkG8wORrj3U70K9U6
HNW3Roxqm22mdCdfvw3ybUVzs3qfEz13I1/ejdyE1ZnnF45Vd/PrsYWcVPLu
gNIeottLJWainIBPVe1LlTu9dH17gQ/ZAd71Lf0EeZv8VyCujbG3KHGArvf0
ZlyJcDEZzX1N7P6ronWNph2+aKyMz60fpOsvs8PxsRy7uo9vCEqOvT0sHtf8
GGw2RPvRYQ+1hnNhkfHDRDi1HGDSqVA11TBC+zPngKgv9ufG1EYJ0s1jaVvQ
a6U27Xt0jPZrpSMSzhR0WI6NE6S6i8WOsPvabnkm5B/aP1snWCSXaQf2ThBs
T1KhE9aevujUYjpJ+8neCv+d9wn9+UmCVfDgp84PW6HqWvidddMU7e9xZ8Ta
RM+KXfhAhEytCJ1a4QK2hWT52ahp2u/rLhglkm51uswQwYhYLWm5DcKeD6ef
rZ6l/W/ehvv738WlS38kAjPrZg2CXCGc12f95dNHuh//uGL46Q07g5E5IoA6
cDvY8i4/SPV8ovsj44b9rNoVpU//JfyMo06xCtygWCE1KPZknu7Xuh3wVTOb
VG/9TPgmNvD2DhhmGGKi4wvdP0N3ZIt+fhr/6itRRBp6wB15mZeuVk0s0P38
3R0qsqf7ggQFwBM/90KYiXUDG8QqMgRA9deNCaU7zd4xqoIoNOc5nsNEU6bz
nyd/EwTV7wEm7KPLmV8gBIMgskAPnPQRFWx5LgSq//s9kGu39en8vm9wI8Xq
RkqlBxLMY+tSxZaA4uEbT2gapXVEXlsCfUqgJ3JWpYuUbxEGxUeWJ7qM4gK9
R4TBgzU2v88Tb9Zvb/P6YSkoXPS8UOkgHV5mKgLGvLW/cZQXgvyrVff2iIDi
554XHsd6zSSniuKq1ohtlYA3RLO6/p41EwPFk7M3xCu3LG0aFIOu81ne9kbv
0P8xmyUOiq+X3khQfJOb5CyBy9GbxLt0fPDKTU5pt8AyULxF+ED+lNGdkopl
0D5PVuwDuVbTWOZBSVD8LfigT1Hbg7lOChRejr6IDf/KLJmWAsVjpi/aK/+M
2XVXGqS8pG5fJKdb9TzYJAOKTy0/HK48KZHwiwyo8bLHDyGRri2cpbKgeL3l
B/3LqRoJEbLQ2HDuRN5nP7QHmgvVtMuC4tfBHztz/A6a28ghnwQ0wx8D3h8O
dV2VA8Vzpz+IHEHJQhl58IYZj5gApASeMC1MlAeF484AlBQkDXeNyuNicfZG
x5sBqI6YNFzvtxwU7/8G4HZFp2Bt03KodmxW69gciDNpa3cdtlgBiv/0QDB7
BULDfl2BvM9/C3HaA/GxzHH4sJoCqDyoBiFFXGih9kcFrNQhDQzC3JDZtQ0i
iqDy8VsQtju86H9xRBE/u9g/OfIxCBmM2etFs4qg8sJLXVnaCcHifUpQjiFf
kGBURGeM97xTApWftmDc6BELtwhTxgVyKYcgqelzdP2AMqg8cUJgtZG77GiI
CqjxWRSCl6tgsatPBVS+pkPAyj87czR4JXLI9tqE4nFOwObG/pWg8pYaCk35
8+rWbFUokOPtSSi8Zbed6n+rCip/EiwcOBubfnO3Gh6RBZqwEJctq1z2Xg0U
7l4scNUYFgNx6kgv/ZReeogFY/2SkU2L6qDyeZGF1+XF+s0nNUCWH1fLwgO2
TGKdmCad1yEWFlenGt3boQnxLpJQNsrumDPsszXp/K5ho1tQIzy8TxPUc+HJ
RpS0w3tNhhad53g2Evov18REaiFtwc3nUS4b8/tsewLvatH5rmFjvEbepndR
C1Q83rLh3qEzPO2sTeddlANG4b7ugixtiOqRAeQgipiRG32lTeefyYFxzu1z
jYY6oJ6HOA6Cb5ayrA/p0PPgZw4W04dinRp08L/tvIT+wcFyfZ/WMTldej68
4SD3uGAsg60Lp9e8QIhwkX15JGSuVJeeF0ZcLD0u+hNrURciB915m4thRpg0
eweDnh8HuLBIm2//lM9AIynwAhcCJY8G9KcY9Dz5nQvLrK71E3Z6OEECOsjF
iLV6+7ZzevR8WRoG4av59/FOD/8BTv39cw==
       "]]}, 
     {RGBColor[1, 0.5, 0], PointSize[0.004583333333333334], AbsoluteThickness[
      1.6], LineBox[CompressedData["
1:eJwtlXtYzGkfxhM6ig5TOmmaSVgk4tWGeu4OSudzjXSYA1EOOZXtXafN61RG
Vq2UQSpMb22RU5JUi7Xqoi1JK7NJyKm0yiFk5/f85rmeueaPueZ57u/9/dzf
hydOClmmrqamJlV+mG92vSU3tvVtaD7vRAY2VUQpTEfA77daB6+oGNLTt/RC
9SwdxOe6BqY7rSO953T3+J80wIVZ78rmemxT/W6Czs1dyb5X9pCuaTXKbQ5R
9eq6qQM/k47l4/WP+HDh7ulwTZZ9mLwKrrTa+YoHrTXcv7Zw81X/n4ieGu+m
wtQi8lRq4DewaRJqjU3dagXFqvOmQLo+3b6luoz8/UdiqmTUNBQnBvn1hlSo
zreD9vFfXXr3XiDto6+faj5gD/H9jjUJIy+r7puJS/qKjrhr1eRl/ljldoDG
acH1ntha1f2zMd1rmlPctnryzOXK9gdhc9DU88zPqO66Ss9/MJCR8W3UxN9J
N71wLrJnmgXPkf+h0ueIs/czXU/4N5LO/3LKvB5/D7+tfU2+nLsqvfNw3kj2
zWy4iShM6zy2TZ6PES/mPCtNa1bpX4AxxE2mGH+P/HVx9cOLq53RanydV361
VVWPC2JWV6VYbWwjD8LM1/eeI5AvtD0yfX47W99KoOTYqMx2w4eEuc3oK5D0
gyDE9nMHW+9+V7xvtn46bkBBEm5dvjvD2g0T2soKG7d2svWfdYPVzt3VnRmP
CZXj7o6tG8ydPU50sX7cc4dLwXLbDzVPSDxdHogzSEr+1N3N+vPBA4ramXa+
Rs8I42ba3oWoOlPq99r7OeuXhSeGOrtaOvb0EEbd0VJP5AS31Fs2vWD9c/FC
tvpWs1LuKyIKZRR6oe9dV1v6ptesn6JFKLFVH65se0OEBdeyWv9ZhFs5DzPm
oo/193/e4J28VPuT4C2J7TeO6zf2wf5jsX3jjPtZv0/7YHpl1583WvtJDFZN
1XPyxad+9xWFef+w/t/2xaBvWoVc8o4syawfnBLtB+7No2daZw6w/Xjjh83C
Q+Kp6oMkih7oD22LVbdOtQ2y/dEPQP2gVZfP2fdEYJe0T1gQgPK3ZeUmmR/Y
fs0ORIOu5SyddR9J5OYbyh0Ijld8vG3kJ7Z/04Kwr0AauMJ1iJQwhm4MgqPV
wdfN9p/Zfl4NwriqDc7L+F+IUvyH9tHBMEtxcOOafWX7GxCMsJA7Q2qcYVI8
R+l4TjCuBHgt1zH6xva7MxglF+78NkFXDVOimQJDMDasx+72fjXQ/q8LQUba
23XpnBGQ75gn31EVAq7r88xY2QhQHkaG4nZm427PSeqYTAWGInNN/mK3CnVQ
PrJDkfBIPDoEI6GEdcPxR6GI6TDKSG4aCYrLpDAkrDz3slQ8CrZD8xfbJYUh
I9114sf3o0D5uRSG351qHCOlo3GS99zlilo4LFK/s71tqwHKk3c40hbteB1U
q4GJ3geVOxwa8gbpq2hNUL4ehuNEjrp23mdNFK511mmziUDI+Cmx0TItUN5W
RcBq8gKpA9EG/zBTcQSGb7ocsuzWBuVvOAKf3tunmmfogOLlGQndS+PmTp+j
C8pjZiRmayoag//WBSNv+4NIbHqe55yxbwwonzwB7kR67nkwXw90vCQK4Cro
LHV6owfKa4UADT0rSsryx4I795ddss8CJGp37nCMGAfKr8diGD7iW7zU0Mdx
BlDpYvz41U9UL9EH5bl1MXqXrckuqtNX5pQhJgpJJrvPH7A2AMVxeRS+jM2p
27XdAEdLDzl6nolCVuCxK7seG4Dy/ikK3z+QFRxwN4TlPdcJ91yX4Ln8YErR
KUNQ/tOXoKhum2O9jhFkn1+ri1uWYBV/6dMXSUagebCMhksD2W5x3wgWNoyB
0bCqNtSKdOaA5uPXaOgOdmyWneQgz8f9zpb30VBPOaZ4NdYYNC/K1GmSSLuF
qcYwW8+8IDHgBGkmyLuNQfPTFIOZxWU/GwebIJdZZrGI9PE/va/GBDRP4lhk
zH5SrGc3HnR8lsSiYena3MOy8aD5ehcLE8VAsp2eKXKY9i6Iw8rja0njVlPQ
vO2Mw135k8GN/aYwYcbbnTjMH/LPnbzMDDR/ukJczCr/rrvdDA1MgfZCkGSt
0/8PNAfFPUyI5mMCgx9vmiO9/GN6+Q9CrNHPXxHuYgGaz6NCmN1WlDpdsgBT
fkqdEH82cBSTZ1mC5vWpENnGbl+4pZbQaWMIFUFyOl6TP2UCaH5niOD8U9o3
u5MTQJ+LUBH4hb90u9tYgeZ5kwgcvfyLkgIr7B0OiGg4IoLRtRPJUj4XNN+1
IlhdzuPVFXJB49EtQt6WhTHfDK3ZvGuJUezmZF0YZg2tSUwAxagrkbc3HLJm
8x8shqIya29quzXo85AihnrikH2pJY+dB3liTL3W0SgR8rDbX5nQGjEElfOE
+UU8dj48EUMaznkpesGD12NlIDQluHUoIVE+g8/Oi+kSaG+e93jDRj40k4OU
W4Kg0bsDrlfx2fmxUQKZQ2BF7ggb3GQE5krQOzJrzMAiG3aeXJXAKzUkpuWA
DXYxgHZJcOqgtMix3YadLxpLoRvk0WXNn4h/AecK9Ko=
       "]]}, 
     {RGBColor[1, 1, 0], PointSize[0.004583333333333334], AbsoluteThickness[
      1.6], LineBox[CompressedData["
1:eJwtlQs4lOkbxsc4zJDIn0IqqyxKoZMUeW855RgzaDAyh9SmpKhkU0gpWqWo
tmS1tba6UkrlEGU7KNvJLlp2VQ7psDmMY3LI/uf7vvmud6655vqued/7uZ/f
/bwmkmheBJvFYmXIP9Q38/QQexnfdkbhUjIQVxTyxkAJBYOGO+1WhJGPsrW3
KuZrQCtR7VbFtK2k+8aEgz75OjgUl3tjpmyP4v0UZIVXxZuFHCRtlnflayoc
+8wn/nL8KHm1Xn9SjqcxsiMdyCXZSdLhXzpjf4cJwmWZZWqL8xT/N8XhFDfD
4sLz5F2GjvdAnBmWrOfHLFx0UbGfBbQNFsaVmF4hzb9HxktVLLEzYVPlmON1
xf7zkHR9Ck8w4yb5W/Xhr7WZ1gj46cnDp1YlivNsYKq7r7hk823y6ayWfC3A
49bm1cmv7ijOX4iGpNjbHuW/kfeO5UmNAYtQUrj0QmHufYWexZjd9X3+1eyH
pJ0+0BbXInfeT817pNC3BEpO1jMS7lSTlu/1rrq32iF7xjX9hq4nCr3LkFDz
enO79XPyxuCeS6K5PbJP24QN7q1R6HeAz97gOuv+P8g/xVFNxVHLkWxsU3t3
bq2iHkfYV31n2hBVRxoDpsZ03yDgZKpmzimuZ+rbCLSyDn8bpfoXoU7T/QpU
D012CAxtYOo97IRSo8qNOSWNZEN1WY3VNytQ6iFLHTH8h6n/+gr8aBR9zHpv
E6HlODujnJNbMSx7xfhR74w3d17xp0rfkHX044LEbklFQFMz48+QC1x5lQuW
FLQQys29aa4wyLIP149qZfwyckNv/qHj1jZthFKXW+CG2PdjuyIG2xj/HN2x
xSTgQl7FWyLmUwrdEWL1Irtqfzvjp3glXCIMfqn0e0dE5yqzXvatxHiTm07c
9PeMv/s8cCzreffLjvdkTe/k8N7JnkjVSzZ+XP6B8fuCJ2aKzvnZZnwkYdg0
Z+JSL7BODvdri/5l/H/ihe3L2cucFn0ioUfuD1oIvTGWY6lZqt7B9KPLG6pC
a460pYOE0Bv64Hxr8vb5pZ1Mfyb5YuLzOg/do11EMC/6B9E5X7Q9vGs4HNnN
9GvhKvTV7jaod5WR1QlV8rUKxlbvuE8n9TD9s/TDHGlkkUFiD7lMGbrND3GR
VxKfdfUw/bzjBzv1zXNbhL1ELn7ob1V/3CKfi32e9TL99fXHzqraMG2HPnJp
kdzxk/4ILD6da1zQx/S7xR/rQh5ZxU/rJxZCqkAeYj5nK+tn9DP938qDcqqS
28DXfnIxZdnFlNs81Ng9CtSMHmB4UObD/sDmRyEtA8ScFshH7+W4sCb/QYaP
bD7ivBInpT8YJHJYY/Ne8+GlnaQsXfyZ4cUsAEWDRgckFz6Tb0fsg+dFB2DB
5IEp+w2HGH5KAqCUOVHw+NAQyTf54FjOCgQ7xlnfbHyI4ckjEB3zq9x/2vKF
mHock69A1GX8rDTv7ReGr6ZAHIgPS6oJHCbntyzXaJgVBO2XJ0xSqocZ3jYF
YW1+kdTVfoTM/JGqWP5714l23asjDH/jQch4sknU+c0oofFyW41lb2OvPcsa
ZXg8shrZTg2/F6mNEUpeUuNqPJMdqzgTP8bwaSKA4Lqo6GDnGKHHS6QAvOtX
u7aFf2V4LRKgJyqvOrz2KzG2PZ56ZlSAVBP2TXfXcYZfl2BwHhfbWpaOkzwK
0Ixg7ObN6uRa/sfw/DIYZVUjKc25/xH5MJMTEwLLhPSWIC4LNI7rQ5CbIHAo
c2Iht+DEErdrIZhq17Byyi4WaN6HQ1Bt8CE56iYL0+qdptc7hUKzO2Hj3S4W
aP7TQ7FlusdRrrkSzox2siV1oXhtJEn1EimBzsM0IfT0+tpTTynBaBZloBD1
eR98btcqgc7HFSEy4i99924CG6c9nV/s/iyEltbzNo4rG3Re5Kk7/LIm2mQP
G4Yx1A0ShtLQuur5JWzQ+fkjDKMtoQV2PWycoh7DNfiUoPNm8Wxl0HmSrIHo
SorZbIky6PF5eQ30HWS8/+Uog85X/xqMrlNb3FunjJNUex3CkWZbfq5KUwV0
3vaHQ0c2YccRVxVMocbbi3BEpP/5g+8eFdD5myDCdPPManaJCp5SBVqLMFfo
oVUgUwGNe4AI+8L93DwtVJFe+CW9cKcIRGYsfC1SBZ3PXBHudc53jDilCqr8
Hffk73MaX7f+qQo6r+9EEGw1tOZrqEGjgSJUjLlb0izKVqiBzq+VGHq9cx7o
7lIDfV3wxfj6yntEckMNdJ7jxBCQjU9/7VBD2rhv0NMcMc5a6Ng2z+KAzvdv
YuTXldtrCjmg49EuRoJSZfO8bA7ovHMl8EieY+7yjAOuGRVACdJsjp7gqXBB
599fgtLRPUE8By7o62GHBPyLRnVu27ig58FpCdz6dujbFHBxwEee0LsSPBR+
tNZq54KeD28lELWMzG41Uod7qzwQHClWJQTrXeKrg54Xc6Ug+RXjEYfUwdnu
J19SjO1vHNZ/oA56fmyTYr2mt37liDoeUQJPSWFZlrkhdIEG6HlyR4qzlh3K
XRs0kEoB2ibFFbFwJPZnDdDzRW0t7POzxD2NGvg/TY8GGg==
       "]]}, 
     {RGBColor[0.772079, 0.431554, 0.102387], PointSize[0.004583333333333334],
       AbsoluteThickness[1.6], Dashing[{Small, Small}], 
      LineBox[CompressedData["
1:eJwtlXlcjekbxs+pU6c6w4gmIktjEMnSScy0PFf7nuqc9u0szQilRRRj1BA1
0vJjTDoilQy/pJI0liyZMBrMCG1KSZZKijYpzXnf9zyf53zeP97PeZ/rvu7v
dT96kkjP75VYLFaa/Ec9mdVHHEydvgwyMScDcef8W2ewsfuIR8mFXBF5/S60
4spKDdxeNZj/18bNpLecl+JaqImoOcU7dZJ/VrzXhteOM2/f7E8lzw2uyvdM
JLd0duc1HyRP102fcsRpLr5IdRlNH5WRbo8/5uzp1sOu0l19/LQ8xf+/wY6o
291aOidJZ5qmy0DcQkwNumkXrFuk+J4+vMYM4i0dS8mzvzZsk3IM0LBM4rzT
tFzxfUOcyXFrOCW5QBpV/jz5MHM5BAfd56Rduag4bwV+tzlZxbavIl3HJ8u3
ESoXOVUMJFxXnM/H2kw/FVlMNXlpcTmxQWiML2dP1ERu/1OhZxVKf5hsueO3
W+QFfaAJJEafHO/V3FHoWw0T905RPLeWtG3XOmvfvgb2SXY1Mv97Cr3foW7J
5B/9rj4grTNu2CQsMkWhC8nvm/GvQr8ZmlNDHPn+D0nThYjmCxHm6OqUVB7I
r1PUYwGj4vHi0v5HpEE4M6a3nMCqql1mZP+EqW8jYHs6NulGfj2hTps2Dlh4
Ph9Q5zQy9aZb4q1yV8flDU1k/Z2LD5bNs4LWeFnuvifNTP1lVjD9vvP8UvsW
QsuxtsbQR+GTgCutjB+PrHF7/QJJ18w28gO9bGCn35Jd1NjG+DNsg4CEyiZP
WTuh3Nz1iy1ejxXdrw58zvg1yw4qLpwtz+Z1EErd0TN2MD9mqZ3+soPxz8Ie
LxuWr6kofkHEAkqhPdL+MDxgtrWT8VPsAJF+GXsSXhJR/rWDj987oPcEJ2EK
7xXjb5IjbEaEU43qX5Hg/q9C+r9ywomzI3eCTrxm/P7dCYXBqkWJMW9IEMKX
TPrWGeZv+WUpll2M/3ed0TadfTlUs5sEZFQP6ge6YFOt4R7O826mH29dYJe0
47hveQ/xpz/oirOJ18M897xl+jPFDWvcV491+PQSX8PI/aJ8N/C5hnyWwTum
X/y1mL6wK0v2+R3x2VEj32sRz9tSIljfx/TPwB1JO8+UpNX1kSLK0Fh36F3s
Vhky72f6WeWO9f43KpJP9RO5+OFGFQ/oNuaqW0x7z/TXzQOSkwUZWjvfk9PG
csezPLBSe5s29817pt9tHliwUvx/TeEHoh9IFeiJ1ZnCAyuufWD6H+2JY6HW
rqIlA+TU7u9O7b7kCY2b0RlHDw0wPCgLYOX3jnSyBskiWqAA2sWLtxqHDzJ8
/CqAFvtwXEr9IJHDujm3RQCpRmJFq9UQw8tCIbJyHt41PjtEFoya+hlGCvE0
bu72FJ1hhp9KIWzDcovqk4ZJod4ri8ssL5R2CTbO6xtmeHL0Ql266StRwAj5
xvGAfHvBRCCLyLo1wvDV7AVNM6+N1Ss/koIoc436+d6YiBRtaMv5yPAW7o1J
s8iUPu4o+fowVbE3Vsb9qtsXM8rw99kb+TY16561jBIaLzsfZEw93X7F4RPD
Y4YPXp93ykwu/0QoeYkNPihxq0y3mDPG8Knni0O+zbz2lDFCj5cNvrDSinDc
9GGM4fWcL0pbO2SdQeNkrsmhvTmffNHV9GOo3Z1xhl8bPzyJtp2ZafSZ5FKA
pvlBdzFIdc5nhufH8vfeiaFPVSeIfJjJifGHo3mIfmvUBMP3On8sml2x6nbT
BDl65rfVdqX+uBaWnuf8NQs07x/94Ww3T32RDwu6jyxnP7IMgM+prMrBVBZo
/vcFoFbcklV5nYWcTz1KkroADCRsyg4fZIHOg24gxjjTSrWWsDFrPmVgINY6
Hq4rCWaDzkdxIIyb0ifMD7Ihc7K+/9NQIDTP8vjXbrNB50WeOoeU8Cj+GBs6
MdQNEoTCdXOrZCuUQOfnnyAsCHP4ezhUCdnU0gnG3TFhhG22Eug8SYKxwHwq
2XtPCfT4LAqG7ZRVHpfYyqDz9SEY7vcyK9pXKSOLaq9ZCP63pjdhbL0y6Lzt
CcHFshc1GseUoU2Nt/shaI6vOPbFQ2XQ+eOJEN6vP19JlYNaqsDlInTcjYjo
/pYDGnehCEYjHw/fieBgX8nIvpJ4EWJFEdXZeRzQ+TwqApe/lRvymAOq/K03
RGD9fWHvDHUV0HntFGG/VnHILTMVaNRThIrR4XrkXFiUCuj8LhPjvnHM8YkC
FdDXhUCM6PArTqn1KqDzHCdGmF5qHY+nil8+u3nXHhEj/5E06GcLVdD5vi7G
Uizn9USrgo7HCzHK7RezXApVQeddTYK2l/+G5DWoQm0hFUAJzms+c+3hcUHn
30OC2G3Le5cSLujrYasEjQZXQ6UxXNDzQCZBASvrcUYhF8mu8oRelSDybm3o
uQYu6PnQIYGO1QaTWp4a7NvlgeBK0ZsXs6nJQg30vFgqxcFX91e0RauBu8Vd
vqUQnnfKe3pCDfT8iJXC/WZqx4N6NdyiBGZL0dmjMeuShjroeVIlBa9s0sYj
5urYSwH6XIoCcnxoc5Q66PmiGor00Yw26wJ1/AflbQ5W
       "]]}, 
     {RGBColor[0.363898, 0.618501, 0.782349], PointSize[0.004583333333333334],
       AbsoluteThickness[1.6], Dashing[{0, Small, Small, Small}], 
      LineBox[CompressedData["
1:eJwtlXk41GsfxscwjCWdckjLKUoo0erUW/LcHYyKMGYhiVmUNy1KnXRapDot
5iTqqKNFaddFnBBRqV4lKsoW4iTbyRJlyxa98/v95rmeueaPueZ5vt/7+7nv
x1QW7LmOzWKxIpUf6ptZX4jCsEE+r9OO9ISm+rw3VkNxbE51mkBCmj8H3H0w
VwelH9KaBztCSEea7rFV18fA9lh0QfxguOp3I0waDj5OFApSb5Wj3BPgsyUs
c532n6QmcNwP51dOQbDc9vPlx2dJG//e5MNtpigpfeVa9He86v9m+Ha0NCGt
8xppihzj2hNqjlTbK/nJF2+pzrNEMc9AfCotmdQWBP0m17BC3aXsqplGqarz
rVGbs8dNwb5LqjhPb5REz4bRnSCB1k/3VPfNwa+bLNxL5fdJa7y+cs8DyZS0
zCnPUd0/H3qjGkqyFj4h/9rfD68ULkCdY/r9/ca5qnpscfKqhYWZ3jPSSF/4
M04MBLxpHvNcVd9C7A1r6TeaUUA+7P4x2bluEfobS2Z+93ipqncxfi99PNh/
rJC8N37iuN9iCXbHZRTI3rxW1W8HLj8x18OgmLzL2FydsXkp8kyki6OdSlT9
2OOcyGZHQlgpqRROCOlII8is5GuLcsqY/jYCkQZmMqHGW0LdZjAMVG8tPRfo
UcH0e2IZose/D/S8Ukk25Ge9tjH5Bfp3PIfeDVQx/d/5BVOm1LYWiKsJXY6D
A2ymphq13qth9ChzwKkN805yTd6T9fRyhKnz8aM9f9Qy+vQ5oqpQcZqEfSCU
mgcjnPBxYW7hw0V1jF4TecgoV9vg31tHqOriknh4zdubNzq9ntHP3hnam9dO
vr+jgUgFVIXO4MXs3uW2sJHRU7ocP1ptuJo51EgkVx79Wd61HKWyLqumJ02M
vr+vwOmOOmFexL/Er9PQv9NwJb6xrUe7CD4yet9cCcvELV3yyc1kLTbNHPUf
F8wPz7BltzUz+r9wgd/rGwnjslrImqj/9Vr6usLUvjbpzLFWZh7troD6ndkh
q9uID33gKsS9HX8tzuoTM58f3LA+jz2s9/0T8bYOPi654oZLcx7fTC9tZ+Y1
3x3b5rw5EnGrg3jtfabc7nhVV/YpPPwzMz8rD6T0N7gsn/WFJFKC7vBA9IF5
4orYL8w8H3rAzLmxspnTSZTF91Vx+LixLZ63a3snM183PtxOWZADdZ3k1gKl
4n/xsYW7MfK7excz7w981CzPnv45p4tY+lINeiJBl2PmatPNzH+bJ1Zsmfti
7MVuknBoccKhbE9YTz0cRvR7GB7UBbhbYPKiKKyHWNAFChCffNzr4eceho8Y
AYimuFNL2kuUsG6/9I8A6moPwhNLehlezIUYat2od93xK5k+uGS1dbAQMYku
mZ0ZXxl+MoXIH+Q/OjGjj1w3/Wh/nyVC9K2Ne3+70MfwtEKEVtlm/5TR/cRs
xSnlFqGWP6bT+lA/w1e1CKemsIq7vvaTq1uX6lRME0Oa25g+FDTA8LZJjFfX
FIG82gEyNZbqWAyP05z8N4JBhr8RMf6xbsiPzR8kNF48L+iZrgu+sHSI4THK
C0nGT0uqUocIVV54pReKsnZPdLf8xvBp6o2bwbEHB+O+ETpegrwx4cpE/juD
YYbXVG9cYAlqP0UMkyk/nz5yYcgb2lFOMXNYIwy/jqvhNN206erOEXKJAjRy
Nc4YpQid2kcYnstXwy6rKMQg4DtRhpmSGB8MR/RW61V/Z/gO9EGAyGeS8QwW
4pLOLOT97QPho8uTcwJYoHkf8IFuzNGy0HgWJpUt+6ls2Rpc9ra46ljDAs2/
Yg0Kywp7pilz/8LQJ7asdA28Dz5fZChUA+2HSb74L2duw7hoNUycRgnoi3ln
CjZZvVID7Y/bviC8557uXDbOrXQo2vfVF856t40OObJB+4Vy3cGp9nnhbIwP
oV6QtRhwKPQ0fsgG7Z83a7G10qp+1wAbZ6k13g+BE0L2fbRVB+0nmR8atQOz
5CHqoOMz0Q+SQQeb9mR10P7q9oN41OnQQ23q+Isar50/bNomLDC31ADtt8P+
eJx0m1MeoAEjKt6K/LGu2eRk1GUN0P7TlYD31jJM9F4DL6kGZ0uQuh+h5hM5
oHEXSnC3I3oG25sDRUq/ImWXBAc8qxybYzig/RknQYW+957KYg6o9nc+kcAx
Kf1Aib4maL82SdB0qVX/rYsmdCooQqUoqFtQU39ME7R/baRYsmLwWv8zTdDP
hUCKRzeyzcepa4H2c6gUs2O+mdhDCxEjbuKX56XgdC8Rbd6nBdrfj6WYPLbq
yLVsLdD2aJSiezt3T0OfFmi/c2W4aJPbP8OWC645ZUAZHtRm5oeGcEH7ny9D
obXd3VcpXNDPw04ZcovtFZbtXNB5cE4G1rTFhn/M1MbRVUqH5siQbmIxvSdQ
G3Q+NMiwv3urQn5dG851SkNoyXG+vtmoql4bdF7MkmP0vew4oYkOtH71UG45
xFHS7vK1OqDzY4ccB3Xi2n3P6yCPKvCsHE9b1stbKnVA58lDOURqLbP2GOni
CAVovRxBiu3Txgp1QeeLZgBEL7ebJp/Uxf8Bc80ZtA==
       "]]}, 
     {GrayLevel[0], PointSize[0.004583333333333334], AbsoluteThickness[1.6], 
      LineBox[CompressedData["
1:eJwtlXk41Wkfxq3HdjR1TYVKJYVQk9EixXMryZ7DsYQ4y0gqI8tkMm+r0tCr
ZSJapMhLHeRNaSg1WUqWYypZhkqWsqTsoWjO7/c7z/Wc6/xxrvM89/f+fu7v
oyMIcQ2Qk5GRiZd8qG9m9RNnB91YxQNryXDkLe/XmrIIWjrWOv2lL+n69NOd
+yaqmOSstrUq2UM+5qv97pQxA5YmVTPydQ5If58Nq08KLYcuHidtRg8kew4W
kU79uPHTpCVQY/pF+wV48aP50EeFJNLL+XP+sV4d3ItJYa3rTpH+fzFWlGc7
DtSmkc74GY7DkXqwcspeazUjU3qeAWoajBfvuSMib57u3CdUMILOao3CIt88
6fnLkOOVe2K5ej5pUiz73/PTP0Bt0aqS9J470vtWwA6k9PbQn6TnyjTJ/hFf
eXw2S/++9H5T9O4ZmWkT/ZC8s7x3qJG7EldrmxLPRT+S6lkFL/2BzAdepaSD
vnA1nnQHyB9GuVTfGsSeVdOwNX9CWqNm5m5+a4Z2i4rOI5ueSvWaw7E9pO8a
v4q81nxkfVB/HUJbxWy9kzVS/euh/nhW0JHKWvJPQXBzQbAFDH4NWqqt9kxa
jyU0L7vMCjJ7Thq5c8I+5hOE2DYs6t79gqlvFzDuPy9ImFVHqNu+nwRKC9Vf
p/a8ZOo9aYX9a0ttd5g2kKCKwtrlCzfg25ox09+PNDL1/38DbraJWqsbmggt
Z+NGaCr3mymaNjN+1G2EZeaHEtmEFrKdXta4lKidkDDxivHnszX8b4itz2x/
Qyg3j8RuwrhSX+i7Xa2MX3NtYPnCfWSa/ltCqUvJtkHTm3LN3I63jH+WmxGx
Vyss71ob4btRCjdjH5u7Tj6wnfGTb4uq5pVOCUYdhJf28OzLQVtMmA1ouQ52
MP4etcP1vJlZRvc6id/ALP+BWfawq42Jnx7zjvE70x7p7gU9/a7vyTbsNlRf
64DiQ90BxTpdjP+VDvAfuqUXONhFfE6VjBj4OuJDUdyzN2XdTD/6HKHSGBet
db6HeNMHOiH/mrOYFdLL9Ge6MwoDhvMv2HwgXstC/stLc8ZzB6RXLOhj+mW6
BYYLW8OPTvQRz/+US/YWbH4hFpTUf2T6Z+SC9gUN0yJvfyIiytAIFziZXSiq
sutn+lnsgsoLBpHson4iEf+5SZEDo16XxDHDAaa/zhzMKajROHFpgFxfKXE8
iQO3QoHhw2mDTL9bOYA4bOHpw4PEwJcq0BWig2nh48ODTP9DXRHZEVMyumOI
ZEWbZ0UXueK1N682+tUQw4O8G4oftR645DpM9GmBbmgXf61fXzHM8JHghlbd
ikme5QiRwBqe+soNd8p8zBTvjDC86HHRmfi4e4nxKFkysW7rshAuxmOV/niY
Psrwc5eLiwYzasRzP5MMnfeW92TccXduPccl4TPDk507akL9BqA+Rhbb/SHZ
7oiy6UxMiRlj+Gp2R9vRKSuhzDhJ32Oh2qDrAZmosu9ORY0zvO32gPYn9or5
I+NkUTJVsQeqYzK61fdMMPxNeWCfVlKyT+8EofGy8cSWv0NyFAK/MDye8kTp
w7PZrPYvhJJ3qNETrPKzy/z9vzJ86njh6q64f9RavhJ6vOz0Qn/agRDVrZMM
r7e84MuuLvSqnyQLVifGXPriBcPc00nDblMMv9ZbcblhwefmZ1MklQI0fiuy
FaPq2S7fGJ5fbkVN8tMNx8TfiGSYSYjxxjaNQdFVPRnQOAZ6o2FtV+qi7TJI
yT63xibPG/cXGpwvy5ABzfu4NzJC1xTFdMpgXp2Vdp2VD46KVIx3LJEFzX+c
D3aaVmnvCJDFpS8f5AQvfFBvnlt2LEMWdB7m+WL/z4U+f3XKYq4uZaAvfvZN
1tXQkwOdjxxf+BwOFsRul8MF+43i/aO+EPVlCGdnyoHOiyR134WLI4vfy0Er
jHpBtsHBcefwfgN50Pn5exvcTapMPYPkcZ5aWn7YUNmTYHtDHnSeBH7witj0
G6dXHvT4FPmh0rHAOdRYAXS+hvyw9Bfub5nBCkii2rveH2YxnNChXAXQeTvm
D7Ze0zVuvwJmU+NN7I/igoH4ShNF0PlT46H1e78sbrgiqqgCf+DBm3sofPC2
ImjcuTwUHbcISx9VRNzNsbibv/JwOaDNMNCMBTqfKTykvlPWt4higSp/7yMe
DB8cGFp8nwU6r508ROQYL5w/xYJqA0UoHwczp4gBlEDndzkfbx5Ud204ogT6
uXDjQ67eOj+4TAl0niP5mFR9aZ7FUkbslLNH1UU+OI3ntAdtlUHn+y8+NDvM
v9qfUAYdjw4+UiNH9t2qUQadd2UBzM/vWm8wXQXKelQABfhUcqVX5KoCOv8c
AVRXdJpYJKqAfh72ClB9v+xec4MK6HlwQYCrrqNrjs9RxXEnSUIfCODR4uBJ
tqmCng/tAngWp1XLX1HF5reSQCgJEfakzrGuTRX0vDAWYuDG9ZN5S9Sg9IuL
ZAsR3FJhn7xDDfT8iBCi+INo3QmRGh5TAs8Lke98Rjv2oxroeVIsxKrjIbln
TNiIoQBtE6K8tCvnWgQb9Hxh/YRVdZavHt1l41/ZUR48
       "]]}}, {{}, 
     {GrayLevel[0], PointSize[0.004583333333333334], AbsoluteThickness[1.6], 
      PointBox[CompressedData["
1:eJxFlXk01Hsfx1Hk4pZtLCPMjkpju8eTWz4fbZrIklupSGU5ka26pW3cGaFp
PIpuMckyzDBFhVKReDx2N7eJiKgsqSZauFqEh6d7zu3XH9/zPa/zfn++389y
zvdL3R21MVhFSUlJ8HX9vbcZVrbq8Ubh/fKHyyrOrQHfgaNhVzgTsI57s3Nt
pDdwBP38pY1T4J7z4UdbXV+wVp8opVsoYXKo2xmRMAA66jqvraOroDMzJJpe
Hgxl5O2a3ue0cJvrZ6X3KTw4UvjAo9tHG502HfAvYfHgpyOuQ9feaOOEhsd0
eNtvoN1RtL9IqIMQO7zktg8flr9pntDs0MWq10sb7Kt44MdmRo/t0MWQCy9y
pofjgLEiYcUiVV3cW+sXNccoHtTzW8POUPRQYZ07j8c/QXBhbP1t3pt4OK2b
t9YgRRdpzruyRo4mQnvm6OWVG0gYZW4ZzN+SCFvn88rpqXoo3O63+dpLAfif
8Pe/JNFD21Zw+tIhgHOn3tlzaST8PUg+s0L5FNiKFU1KYEDol2/XODeVG6Fl
XWtq6B0BTPlMOnx6Zkz43/UZmnB0SHioIdKb+0gIvbOTu+amGOD1c57N41wh
RL/K8EjwNyQ4t/6X35ckGOGDX5Ii7BRCMOOynC+EGKPdW7JdjH4SuCg6V8cg
mTjPZR0ryIZsQvj/V1HbY5Zkgr6q9lecw4XgdWMNs+m4Ppo37fOuMjgNnBnK
k7Y3JDSonrlkPZ0M1lbXe4zLDfD4+p41U6RkOBnJLqGTjJAdqhcbvCwZPh/r
7yq8aoxbWfOld4v+DYHWvcciRMZE/Ee2RFrDIKODl+s7jZI0ONr2sK/6rDm2
vAzR2/9XGoS3r3720ZGCIrJ5qeeTNFCb1Gv2FnznvWUhswZyChEvTHyRk2NH
xtOGiZlT69NBmNLW9WXcGI2LtK7On06Hv3xZmZKahbjd2+i+fnU6eFY6bbcI
NUWrhAd7/5KlQ4+HZ+mzKTNC77xabNmsZfLPfEQgOq8I87OjYKvynpiySyJY
teGux9IuCh47Vj3nTKkI5hn2qJ3kUAm/zxcRJ2QrBe9BUNbiygtwWCKNenuQ
ip71WfsONF+AZo/yyDoHGqF/q2907QKdfRsvAn3F2YHcIco/88kAuw4vjZAF
VPQfdBz+QfsiSKJ/cl+7morZglWa2u0ZsDNk24i6jIrkuRqOzfUZUNoUPbFs
AY3QOQoXUzGDiuGTn+8H3b8Ifeo+Y4f9aDgaayu50nsRxpQ2hFddo+K7eE1H
RVAm/PeuS2qCwhzjqKqjQpssqCBZW3EvUgj+1v/dbL67e2MmqFh6CYatqIir
upZzXmRCcOlWzaFcKlaV13U0eGRCycyTyIFAGnG/eBCGGhuomNcbonxaJwvc
pOm23dM0XBBzpoclz4SDYfOMag1oyLPoO9FYkQWVNzeL3tHouDOCu7+uOwso
JUEpFbco+MUseyq8LQecPW+feXaDinOG9WMTHmfDbQ+zO8F8Gjrc8uuXvc8G
rTsp+3+OpBNsX9EVUzVNwUePJz+ubhbDYHYPZXgPFV/cKoptLBdDxok6w8g/
qZil7EP9uFEMn23s6Aw3GkrHcv+IjxCDfR9XPlhJQ7udXmUULTGRX7J6qrzT
VAy9vkM3YqUMIp8Gv11Nl9WZeDAjyIJZnwM+f9wckR/5zgHsXzPPF9JR7TKb
pkrPhbD+hE9sFSbBjvx75IPtDHRMFWxo4H7VD6YF89WY+PH+3kBqTC5kBVsc
XbvjO0dZvux++/A7//CorsMgj4XRoTY00nguyOmz1+StNBS5zYl6HpMH7pWm
UXNX0zEySuOW1/E84rwdh9YF2brmgbzGRHe+ExNLbC3EH+LygOIW2EbqZhJ+
jYj0n48P0rDF3i9D0p4HxW4Cp5LXNBwjsV/t2yKBLY3P4xM3MvDxErM3tfMk
wPmsXZd9l4HFXkx7Gy0JPDwZf352HZPwF6fQpQ4KBios//z6PkugZe4tMkeH
icqLVVTYbRKwF/b7NgZa4qKR12N0gQT0h7wHAz2ZuLsxNkVnpRTYOQNlW54y
MCk/SG9lnJSoJ65cxcHrihRMY+D6cJEllvH9Wzu4UjgnSAx5WWRF+AXO1aOa
4wxsTfwthaqbDwMnTYrzfZj4afdhTtmP+XBSvbjV9SoDzda4pcWdzQdRpv09
tW1M/LBn49P3aflwYMj8lGveIoK/xW82HQ9rn1dAzMfaZbIUtAqIfha/Mnu+
81UBqA60t9zYy8Ly0dSkUWUZrH+bPWFUwMIBecx86koZ1CyLb5nqZGFNf78D
b6EM/AIsnMelFtj82ufpAkcZ3B+fWWZSwkLl2qnSgCsycHHqIY31stDu9Cr9
uFoZBOhVx1kaW+Dr3i6eR64Mnn96sGlh7vf4b/n/Z/ZZU2W+DLJLPIdO5Fjh
7uOHHnILLoGTOv/CcvfF+C8xlzxSeAlCszbd6368hNCXzPBT92lYo5ZqpHeE
WiHxn+1vox35oEiCeKvkWQtXA3RX/3UxKygJaC+UZNef6OCrAqsRIZsH2TaP
t4gKvkDLmoZAF8NAkPeVhaZeZ2KAxqb19U/z4f+lxNkw
       "]]}, 
     {RGBColor[1, 0, 0], PointSize[0.004583333333333334], AbsoluteThickness[
      1.6], PointBox[CompressedData["
1:eJxTTMoPSmViYGAQBWIQzRe/OGB2MKuDZLmP0Q2pDHt2S9t17wo5HeZ3L+QX
sCq0P3YzKL3psoDDzK6XFfV/a+x/PX7vJukm4yD0ee3bTM0p9pbOs//vbFJ0
OK9xra4neJ79zdygBafkVRxmhJz5lHx0sX3OtID/7rNUHV6IiX47dm6Z/TeV
8u82p9Qctpq8OlLFsNJ+nu3Nqae/ajj8/GdqIbl3rf3PXSf9HY9pOuhP3nRm
lfd6e9Unc8M3Jxs6iE7m6Mlcusf+mMPZmIe3TRwUVd2ydUsO29fY/vOuqnNx
iE1euOzl03v2jkafzsyfheB7+wRNeLTezeFkL0NLjcEj+7/Tv2paTfVwyCgX
WKjW/8T+y51HK2vfeDlUvQx7qnz0CVw+8Z339XNfn9sLnljnznHO14H/o8Px
fafe2Hc///5p3ZoAh73Tpba5OX601/N/P0/rYKTDtAlrH/2I+G8PALLcqQo=

       "]]}, {}, {}, {}, {}, {}, {}, {}}}, {}, {}, {}, {}},
  AspectRatio->1.,
  Axes->{True, True},
  AxesLabel->{None, None},
  AxesOrigin->{0, 0},
  DisplayFunction->Identity,
  Frame->{{False, False}, {False, False}},
  FrameLabel->{{None, None}, {None, None}},
  FrameTicks->{{Automatic, Automatic}, {Automatic, Automatic}},
  GridLines->{None, None},
  GridLinesStyle->Directive[
    GrayLevel[0.5, 0.4]],
  ImagePadding->All,
  Method->{"CoordinatesToolOptions" -> {"DisplayFunction" -> ({
        (Identity[#]& )[
         Part[#, 1]], 
        (Identity[#]& )[
         Part[#, 2]]}& ), "CopiedValueFunction" -> ({
        (Identity[#]& )[
         Part[#, 1]], 
        (Identity[#]& )[
         Part[#, 2]]}& )}},
  PlotRange->{{0, 160.2}, {0, 11.453618783462398`}},
  PlotRangeClipping->True,
  PlotRangePadding->{{
     Scaled[0.02], 
     Scaled[0.02]}, {
     Scaled[0.02], 
     Scaled[0.05]}},
  Ticks->{Automatic, Automatic}]], "Output",
 CellChangeTimes->{3.8081048446213865`*^9, 3.808105424140473*^9},
 CellLabel->"Out[36]=",ExpressionUUID->"12e09901-548c-404c-93d0-68d54e412211"]
}, Open  ]],

Cell[BoxData[{
 RowBox[{
  RowBox[{"Export", "[", 
   RowBox[{
   "\"\<1DataSarvinDiam1d0p96.txt\>\"", ",", "DataSarvinDiam1d", ",", 
    "\"\<Table\>\""}], "]"}], ";"}], "\[IndentingNewLine]", 
 RowBox[{
  RowBox[{"Export", "[", 
   RowBox[{
   "\"\<2DataSarvinDiam2d0p9.txt\>\"", ",", "DataSarvinDiam2d", ",", 
    "\"\<Table\>\""}], "]"}], ";"}], "\[IndentingNewLine]", 
 RowBox[{
  RowBox[{"Export", "[", 
   RowBox[{
   "\"\<3SetT3Botzmann35a096d.txt\>\"", ",", "SetT3Botzmann35a096d", ",", 
    "\"\<Table\>\""}], "]"}], ";"}], "\[IndentingNewLine]", 
 RowBox[{
  RowBox[{"Export", "[", 
   RowBox[{
   "\"\<4Data33p5a09d.txt\>\"", ",", "Data33p5a09d", ",", "\"\<Table\>\""}], 
   "]"}], ";"}], "\[IndentingNewLine]", 
 RowBox[{
  RowBox[{"Export", "[", 
   RowBox[{
   "\"\<5SetT3Botzmann44a0p9d.txt\>\"", ",", "SetT3Botzmann44a0p9d", ",", 
    "\"\<Table\>\""}], "]"}], ";"}], "\[IndentingNewLine]", 
 RowBox[{
  RowBox[{"Export", "[", 
   RowBox[{
   "\"\<6Data27p5a0p9d.txt\>\"", ",", "Data27p5a0p9d", ",", "\"\<Table\>\""}],
    "]"}], ";"}]}], "Input",
 CellChangeTimes->{{3.805592874904876*^9, 3.805592953098029*^9}, {
   3.805673513515038*^9, 3.8056735971611123`*^9}, {3.805673680046568*^9, 
   3.8056736822893105`*^9}, 3.8081044328410425`*^9, 3.808104482886278*^9, 
   3.808105715658923*^9},
 CellLabel->"In[43]:=",ExpressionUUID->"85a21e5d-1d95-4979-b560-415dd149cc7a"],

Cell[BoxData[
 RowBox[{"(*", 
  RowBox[{"see", " ", "files", " ", "in", " ", 
   RowBox[{"folder", ":", " ", "Documents"}]}], "  ", "*)"}]], "Input",
 CellChangeTimes->{{3.808105736843751*^9, 3.80810576067905*^9}, {
  3.8081966810228415`*^9, 
  3.8081966879119*^9}},ExpressionUUID->"23d11387-9944-48fa-926d-7788fd0a1b4f"]
},
WindowSize->{1081, 544},
WindowMargins->{{0, Automatic}, {Automatic, 0}},
Magnification:>1.1 Inherited,
FrontEndVersion->"11.3 for Microsoft Windows (64-bit) (March 6, 2018)",
StyleDefinitions->"Default.nb"
]
(* End of Notebook Content *)

(* Internal cache information *)
(*CellTagsOutline
CellTagsIndex->{}
*)
(*CellTagsIndex
CellTagsIndex->{}
*)
(*NotebookFileOutline
Notebook[{
Cell[558, 20, 1672, 42, 121, "Input",ExpressionUUID->"56bf1f26-a97b-442a-9d16-6416fd849c85"],
Cell[2233, 64, 11784, 279, 979, "Input",ExpressionUUID->"598126bd-982f-40c6-be3a-3466a88ef59d"],
Cell[14020, 345, 1001, 26, 32, "Input",ExpressionUUID->"17aa2176-1893-4ec9-853a-3852eb26e48c"],
Cell[15024, 373, 882, 20, 55, "Input",ExpressionUUID->"17d04b99-1680-49d0-b4aa-dd5c17ec625c"],
Cell[15909, 395, 3713, 100, 341, "Input",ExpressionUUID->"7fcf5196-4404-461d-ad84-9cac32537fcd"],
Cell[19625, 497, 5864, 124, 143, "Input",ExpressionUUID->"0e578a7d-85db-4e42-935a-2f96e2f2e092"],
Cell[25492, 623, 866, 21, 32, "Input",ExpressionUUID->"94d086f1-c415-449e-9246-483ca77a2513"],
Cell[CellGroupData[{
Cell[26383, 648, 1103, 20, 55, "Input",ExpressionUUID->"1ed6f99a-7777-424f-bbb1-83582a3d19e8"],
Cell[27489, 670, 22156, 441, 242, "Output",ExpressionUUID->"03d99b3d-ffca-44ce-8f6b-6ee915e0a5c0"]
}, Open  ]],
Cell[49660, 1114, 173, 2, 32, "Input",ExpressionUUID->"0df3f0fa-e594-4004-8d7f-876f70914762"],
Cell[CellGroupData[{
Cell[49858, 1120, 571, 10, 32, "Input",ExpressionUUID->"cab0eeaa-ab9a-43e3-a72b-e99e776791c7"],
Cell[50432, 1132, 371, 5, 36, "Output",ExpressionUUID->"fdef3973-bc42-4be0-8645-1a4b87ff962b"]
}, Open  ]],
Cell[50818, 1140, 413, 8, 32, "Input",ExpressionUUID->"67017627-bde9-4436-872b-b7c97afc0090"],
Cell[CellGroupData[{
Cell[51256, 1152, 2730, 74, 143, "Input",ExpressionUUID->"d5821ed2-7ef3-40cb-ae64-f38af4d8d092"],
Cell[53989, 1228, 25132, 487, 475, "Output",ExpressionUUID->"418e92b8-2c20-456f-8864-9a156cf9a1b5"]
}, Open  ]],
Cell[CellGroupData[{
Cell[79158, 1720, 355, 7, 32, "Input",ExpressionUUID->"c76304cc-f1d9-4408-8f34-bad5b19ab40e"],
Cell[79516, 1729, 326, 4, 36, "Output",ExpressionUUID->"bf6050d2-764c-4a42-8d5b-9ed76917f537"]
}, Open  ]],
Cell[CellGroupData[{
Cell[79879, 1738, 5431, 128, 253, "Input",ExpressionUUID->"4a6901b5-98ad-4d9d-addc-f9ec615bf1c4"],
Cell[85313, 1868, 600, 8, 36, "Output",ExpressionUUID->"306374e0-cd72-4901-a225-ee4b80247fb0"],
Cell[85916, 1878, 25018, 485, 475, "Output",ExpressionUUID->"5d7263e1-2f90-43df-8d77-92747b2cbf16"]
}, Open  ]],
Cell[110949, 2366, 173, 2, 32, "Input",ExpressionUUID->"ac599adc-e8bc-460a-ba51-7921050e6978"],
Cell[111125, 2370, 173, 2, 32, "Input",ExpressionUUID->"fdfee51b-7c51-4ac9-a340-3b3034e6bcc1"],
Cell[111301, 2374, 3221, 95, 165, "Input",ExpressionUUID->"d7a2a75f-6cb1-40c1-b4d7-89277a70e08b"],
Cell[114525, 2471, 780, 10, 32, "Input",ExpressionUUID->"2f2e706e-aab4-4971-b219-1a91096d8a2f"],
Cell[CellGroupData[{
Cell[115330, 2485, 1714, 32, 99, "Input",ExpressionUUID->"71d2f66b-07ef-44a8-8b00-d0aa88e2959b"],
Cell[117047, 2519, 36979, 684, 402, "Output",ExpressionUUID->"9898a309-f0f6-42e4-bda0-5ab73e9570ff"]
}, Open  ]],
Cell[154041, 3206, 154, 3, 32, "Input",ExpressionUUID->"32eebf3c-f27c-4939-be71-5508ec8c2f5b"],
Cell[CellGroupData[{
Cell[154220, 3213, 1055, 24, 99, "Input",ExpressionUUID->"374b3d8e-cf4d-40f3-a1f3-a76a08418c97"],
Cell[155278, 3239, 21027, 368, 421, "Output",ExpressionUUID->"12e09901-548c-404c-93d0-68d54e412211"]
}, Open  ]],
Cell[176320, 3610, 1385, 35, 143, "Input",ExpressionUUID->"85a21e5d-1d95-4979-b560-415dd149cc7a"],
Cell[177708, 3647, 321, 6, 32, "Input",ExpressionUUID->"23d11387-9944-48fa-926d-7788fd0a1b4f"]
}
]
*)
